# Supplementary material for: Evidence for contribution of common genetic variants within chromosome 8p21.2-8p21.1 to restricted and repetitive behaviors in autism spectrum disorders
Source: BMC Genomics. 2016 Mar 1;17:163. doi: 10.1186/s12864-016-2475-y (PMC4774106; doi:10.1186/s12864-016-2475-y)
Supplement: Additional file 2: — Sample information for 1,335 individuals in the AGRE cohort. (XLSX 42 kb) [file 12864_2016_2475_MOESM2_ESM.xlsx]

## Sheet: Sheet1
Individual_ID	ADI-R Diagnosis	Zygosity Value	Self-report Ethnicity	Self-report Race
1	Autism	0	Not Hispanic or Latino	White
2	Autism	DZ v	Not Hispanic or Latino	White
3	Autism	0	Not Hispanic or Latino	Unknown
4	Autism	0	Not Hispanic or Latino	Unknown
5	BroadSpectrum	0	Not Hispanic or Latino	White
6	Autism	0	Not Hispanic or Latino	White
7	BroadSpectrum	0	Not Hispanic or Latino	White
8	Autism	0	Hispanic or Latino	More Than One Race
9	Autism	0	Hispanic or Latino	More Than One Race
10	Autism	0	Not Hispanic or Latino	White
11	Autism	0	Not Hispanic or Latino	White
12	Autism	MZ v	Not Hispanic or Latino	White
13	NQA	0	Not Hispanic or Latino	White
14	Autism	MZ v	Not Hispanic or Latino	White
15	Autism	0	Not Hispanic or Latino	White
16	Autism	0	Not Hispanic or Latino	White
17	Autism	0	Not Hispanic or Latino	White
18	Autism	0	Not Hispanic or Latino	White
19	Autism	0	Not Hispanic or Latino	White
20	Autism	0	Not Hispanic or Latino	White
21	Autism	0	Not Hispanic or Latino	White
22	NQA	0	Not Hispanic or Latino	White
23	BroadSpectrum	0	Not Hispanic or Latino	White
24	Autism	0	Not Hispanic or Latino	White
25	Autism	0	Not Hispanic or Latino	White
26	BroadSpectrum	DZ v	Hispanic or Latino	White
27	Autism	DZ v	Not Hispanic or Latino	White
28	Autism	DZ v	Not Hispanic or Latino	White
29	BroadSpectrum	0	Not Hispanic or Latino	White
30	Autism	0	Not Hispanic or Latino	White
31	Autism	0	Not Hispanic or Latino	White
32	Autism	0	Not Hispanic or Latino	White
33	Autism	0	Not Hispanic or Latino	White
34	NQA	0	Hispanic or Latino	White
35	Autism	0	Not Hispanic or Latino	White
36	Autism	0	Not Hispanic or Latino	White
37	Autism	DZ v	Not Hispanic or Latino	White
38	Autism	0	Not Hispanic or Latino	White
39	Autism	0	Not Hispanic or Latino	White
40	Autism	0	Not Hispanic or Latino	White
41	Autism	0	Not Hispanic or Latino	White
42	BroadSpectrum	0	Not Hispanic or Latino	White
43	Autism	0	Not Hispanic or Latino	White
44	Autism	0	Not Hispanic or Latino	White
45	BroadSpectrum	0	Not Hispanic or Latino	White
46	Autism	0	Not Hispanic or Latino	White
47	BroadSpectrum	0	Not Hispanic or Latino	White
48	Autism	0	Not Hispanic or Latino	White
49	Autism	0	Not Hispanic or Latino	White
50	Autism	DZ v	Not Hispanic or Latino	White
51	Autism	0	Unknown	Unknown
52	Autism	0	Unknown	Unknown
53	NQA	0	Not Hispanic or Latino	White
54	Autism	0	Not Hispanic or Latino	White
55	Autism	0	Not Hispanic or Latino	White
56	Autism	0	Not Hispanic or Latino	White
57	Autism	0	Not Hispanic or Latino	White
58	Autism	0	Not Hispanic or Latino	White
59	Autism	0	Not Hispanic or Latino	White
60	Autism	0	Not Hispanic or Latino	White
61	Autism	0	Not Hispanic or Latino	White
62	NQA	0	Not Hispanic or Latino	White
63	BroadSpectrum	0	Not Hispanic or Latino	White
64	Autism	0	Not Hispanic or Latino	White
65	Autism	0	Not Hispanic or Latino	White
66	Autism	MZ v	Not Hispanic or Latino	White
67	BroadSpectrum	MZ v	Not Hispanic or Latino	White
68	Autism	DZ v	Not Hispanic or Latino	White
69	Autism	DZ v	Not Hispanic or Latino	White
70	BroadSpectrum	DZ v	Not Hispanic or Latino	White
71	NQA	DZ v	Not Hispanic or Latino	White
72	Autism	MZ v	Not Hispanic or Latino	White
73	Autism	0	Not Hispanic or Latino	White
74	Autism	0	Not Hispanic or Latino	White
75	Autism	0	Not Hispanic or Latino	White
76	Autism	0	Not Hispanic or Latino	White
77	BroadSpectrum	DZ v	Not Hispanic or Latino	White
78	Autism	0	Not Hispanic or Latino	White
79	Autism	DZ v	Not Hispanic or Latino	White
80	BroadSpectrum	0	Hispanic or Latino	White
81	BroadSpectrum	DZ v	Hispanic or Latino	White
82	Autism	DZ v	Hispanic or Latino	White
83	Autism	0	Not Hispanic or Latino	White
84	Autism	0	Not Hispanic or Latino	White
85	BroadSpectrum	0	Hispanic or Latino	White
86	BroadSpectrum	0	Hispanic or Latino	White
87	BroadSpectrum	0	Hispanic or Latino	White
88	Autism	0	Not Hispanic or Latino	White
89	Autism	0	Not Hispanic or Latino	White
90	Autism	0	Not Hispanic or Latino	White
91	Autism	MZ v	Not Hispanic or Latino	White
92	Autism	DZ v	Not Hispanic or Latino	White
93	Autism	0	Not Hispanic or Latino	White
94	Autism	0	Not Hispanic or Latino	White
95	Autism	0	Not Hispanic or Latino	White
96	Autism	0	Not Hispanic or Latino	White
97	Autism	DZ v	Hispanic or Latino	White
98	Autism	0	Not Hispanic or Latino	White
99	Autism	0	Not Hispanic or Latino	White
100	Autism	0	Not Hispanic or Latino	White
101	Autism	0	Not Hispanic or Latino	White
102	Autism	0	Not Hispanic or Latino	White
103	Autism	0	Not Hispanic or Latino	White
104	Autism	0	Not Hispanic or Latino	White
105	BroadSpectrum	0	Not Hispanic or Latino	White
106	BroadSpectrum	DZ v	Not Hispanic or Latino	White
107	Autism	DZ v	Not Hispanic or Latino	White
108	BroadSpectrum	0	Not Hispanic or Latino	White
109	Autism	0	Not Hispanic or Latino	White
110	Autism	DZ v	Not Hispanic or Latino	White
111	Autism	0	Not Hispanic or Latino	White
112	Autism	0	Not Hispanic or Latino	White
113	BroadSpectrum	0	Not Hispanic or Latino	White
114	Autism	0	Not Hispanic or Latino	White
115	BroadSpectrum	0	Not Hispanic or Latino	White
116	Autism	MZ v	Not Hispanic or Latino	Unknown
117	Autism	DZ v	Not Hispanic or Latino	White
118	Autism	0	Not Hispanic or Latino	White
119	BroadSpectrum	DZ v	Not Hispanic or Latino	White
120	Autism	0	Not Hispanic or Latino	White
121	Autism	MZ v	Not Hispanic or Latino	White
122	Autism	0	Not Hispanic or Latino	White
123	Autism	0	Not Hispanic or Latino	White
124	Autism	0	Not Hispanic or Latino	White
125	Autism	0	Not Hispanic or Latino	White
126	Autism	0	Not Hispanic or Latino	Unknown
127	Autism	0	Not Hispanic or Latino	Unknown
128	Autism	0	Not Hispanic or Latino	White
129	NQA	0	Not Hispanic or Latino	White
130	BroadSpectrum	0	Not Hispanic or Latino	White
131	Autism	0	Not Hispanic or Latino	White
132	NQA	0	Not Hispanic or Latino	White
133	Autism	0	Not Hispanic or Latino	White
134	Autism	0	Not Hispanic or Latino	White
135	Autism	0	Not Hispanic or Latino	White
136	BroadSpectrum	0	Not Hispanic or Latino	White
137	Autism	0	Not Hispanic or Latino	White
138	BroadSpectrum	0	Not Hispanic or Latino	White
139	Autism	0	Not Hispanic or Latino	White
140	Autism	0	Not Hispanic or Latino	White
141	Autism	MZ v	Unknown	Unknown
142	Autism	0	Not Hispanic or Latino	White
143	Autism	0	Not Hispanic or Latino	White
144	Autism	0	Not Hispanic or Latino	White
145	Autism	DZ v	Not Hispanic or Latino	White
146	Autism	DZ v	Not Hispanic or Latino	White
147	BroadSpectrum	0	Not Hispanic or Latino	White
148	Autism	DZ v	Not Hispanic or Latino	White
149	Autism	0	Not Hispanic or Latino	White
150	Autism	DZ v	Not Hispanic or Latino	White
151	Autism	DZ v	Not Hispanic or Latino	White
152	Autism	0	Not Hispanic or Latino	White
153	Autism	0	Not Hispanic or Latino	White
154	BroadSpectrum	0	Not Hispanic or Latino	White
155	Autism	DZ v	Not Hispanic or Latino	White
156	NQA	DZ v	Not Hispanic or Latino	White
157	Autism	0	Not Hispanic or Latino	White
158	Autism	0	Not Hispanic or Latino	White
159	Autism	0	Not Hispanic or Latino	White
160	Autism	0	Not Hispanic or Latino	White
161	Autism	0	Not Hispanic or Latino	White
162	Autism	0	Not Hispanic or Latino	White
163	Autism	0	Not Hispanic or Latino	Unknown
164	Autism	0	Not Hispanic or Latino	Unknown
165	Autism	MZ v	Not Hispanic or Latino	White
166	Autism	0	Not Hispanic or Latino	White
167	Autism	0	Not Hispanic or Latino	White
168	Autism	0	Not Hispanic or Latino	White
169	Autism	0	Not Hispanic or Latino	White
170	Autism	0	Not Hispanic or Latino	White
171	Autism	0	Not Hispanic or Latino	White
172	Autism	0	Not Hispanic or Latino	White
173	Autism	0	Unknown	Unknown
174	Autism	0	Unknown	Unknown
175	Autism	0	Not Hispanic or Latino	White
176	Autism	0	Not Hispanic or Latino	White
177	Autism	0	Not Hispanic or Latino	White
178	Autism	0	Not Hispanic or Latino	White
179	Autism	MZ v	Not Hispanic or Latino	White
180	Autism	0	Not Hispanic or Latino	White
181	Autism	0	Not Hispanic or Latino	White
182	Autism	0	Not Hispanic or Latino	White
183	Autism	0	Not Hispanic or Latino	White
184	Autism	0	Not Hispanic or Latino	White
185	Autism	0	Not Hispanic or Latino	White
186	Autism	0	Not Hispanic or Latino	White
187	Autism	0	Not Hispanic or Latino	White
188	Autism	0	Not Hispanic or Latino	White
189	Autism	0	Hispanic or Latino	White
190	Autism	DZ v	Hispanic or Latino	White
191	Autism	0	Not Hispanic or Latino	White
192	BroadSpectrum	0	Not Hispanic or Latino	White
193	Autism	0	Not Hispanic or Latino	White
194	Autism	0	Not Hispanic or Latino	White
195	Autism	0	Not Hispanic or Latino	White
196	Autism	0	Not Hispanic or Latino	White
197	Autism	0	Not Hispanic or Latino	White
198	Autism	0	Not Hispanic or Latino	White
199	BroadSpectrum	0	Not Hispanic or Latino	White
200	Autism	0	Not Hispanic or Latino	White
201	BroadSpectrum	0	Not Hispanic or Latino	White
202	Autism	0	Not Hispanic or Latino	White
203	Autism	MZ v	Unknown	Unknown
204	Autism	DZ v	Unknown	Unknown
205	Autism	DZ v	Unknown	Unknown
206	Autism	0	Not Hispanic or Latino	White
207	Autism	0	Not Hispanic or Latino	White
208	Autism	0	Not Hispanic or Latino	White
209	Autism	0	Not Hispanic or Latino	White
210	NQA	0	Not Hispanic or Latino	White
211	Autism	0	Not Hispanic or Latino	White
212	Autism	0	Not Hispanic or Latino	White
213	Autism	0	Not Hispanic or Latino	White
214	BroadSpectrum	0	Not Hispanic or Latino	White
215	BroadSpectrum	0	Not Hispanic or Latino	White
216	Autism	0	Not Hispanic or Latino	White
217	Autism	0	Not Hispanic or Latino	White
218	Autism	MZ v	Not Hispanic or Latino	White
219	BroadSpectrum	0	Not Hispanic or Latino	White
220	Autism	0	Not Hispanic or Latino	White
221	BroadSpectrum	0	Not Hispanic or Latino	White
222	Autism	0	Not Hispanic or Latino	White
223	Autism	0	Unknown	Unknown
224	Autism	MZ v	Unknown	Unknown
225	Autism	0	Not Hispanic or Latino	White
226	Autism	0	Not Hispanic or Latino	White
227	Autism	0	Not Hispanic or Latino	White
228	BroadSpectrum	0	Not Hispanic or Latino	White
229	Autism	0	Not Hispanic or Latino	White
230	Autism	0	Not Hispanic or Latino	White
231	Autism	0	Not Hispanic or Latino	White
232	Autism	0	Not Hispanic or Latino	White
233	NQA	0	Not Hispanic or Latino	White
234	NQA	0	Not Hispanic or Latino	White
235	Autism	0	Not Hispanic or Latino	White
236	Autism	0	Hispanic or Latino	White
237	Autism	0	Hispanic or Latino	White
238	Autism	DZ v	Not Hispanic or Latino	White
239	Autism	DZ v	Not Hispanic or Latino	White
240	Autism	DZ v	Not Hispanic or Latino	White
241	Autism	DZ v	Not Hispanic or Latino	White
242	Autism	0	Not Hispanic or Latino	White
243	Autism	0	Not Hispanic or Latino	White
244	Autism	0	Not Hispanic or Latino	White
245	Autism	DZ v	Not Hispanic or Latino	White
246	Autism	0	Not Hispanic or Latino	White
247	Autism	0	Not Hispanic or Latino	White
248	Autism	0	Not Hispanic or Latino	White
249	Autism	0	Not Hispanic or Latino	White
250	Autism	MZ v	Not Hispanic or Latino	White
251	Autism	DZ v	Hispanic or Latino	White
252	BroadSpectrum	0	Not Hispanic or Latino	White
253	Autism	0	Not Hispanic or Latino	White
254	NQA	0	Not Hispanic or Latino	White
255	Autism	MZ v	Not Hispanic or Latino	White
256	BroadSpectrum	0	Not Hispanic or Latino	White
257	Autism	0	Not Hispanic or Latino	White
258	Autism	MZ v	Not Hispanic or Latino	White
259	BroadSpectrum	0	Not Hispanic or Latino	White
260	Autism	0	Not Hispanic or Latino	White
261	BroadSpectrum	0	Hispanic or Latino	White
262	Autism	0	Hispanic or Latino	White
263	Autism	0	Not Hispanic or Latino	White
264	Autism	0	Not Hispanic or Latino	White
265	NQA	0	Not Hispanic or Latino	White
266	NQA	0	Not Hispanic or Latino	White
267	Autism	0	Not Hispanic or Latino	White
268	Autism	0	Not Hispanic or Latino	White
269	Autism	0	Not Hispanic or Latino	White
270	Autism	0	Not Hispanic or Latino	White
271	Autism	0	Not Hispanic or Latino	White
272	Autism	0	Not Hispanic or Latino	White
273	BroadSpectrum	0	Unknown	Unknown
274	Autism	0	Not Hispanic or Latino	White
275	Autism	0	Not Hispanic or Latino	White
276	Autism	0	Not Hispanic or Latino	White
277	Autism	0	Not Hispanic or Latino	White
278	Autism	0	Unknown	Unknown
279	BroadSpectrum	0	Not Hispanic or Latino	White
280	Autism	0	Not Hispanic or Latino	White
281	Autism	0	Not Hispanic or Latino	White
282	Autism	0	Not Hispanic or Latino	White
283	Autism	0	Not Hispanic or Latino	White
284	Autism	0	Not Hispanic or Latino	White
285	Autism	0	Not Hispanic or Latino	White
286	Autism	0	Not Hispanic or Latino	White
287	NQA	0	Not Hispanic or Latino	White
288	Autism	0	Not Hispanic or Latino	White
289	NQA	0	Not Hispanic or Latino	White
290	Autism	0	Not Hispanic or Latino	White
291	Autism	0	Not Hispanic or Latino	White
292	Autism	0	Not Hispanic or Latino	White
293	Autism	0	Not Hispanic or Latino	White
294	NQA	0	Not Hispanic or Latino	White
295	Autism	0	Not Hispanic or Latino	White
296	Autism	0	Not Hispanic or Latino	White
297	Autism	0	Not Hispanic or Latino	White
298	Autism	0	Not Hispanic or Latino	White
299	BroadSpectrum	0	Not Hispanic or Latino	White
300	Autism	0	Not Hispanic or Latino	White
301	Autism	0	Not Hispanic or Latino	White
302	Autism	0	Not Hispanic or Latino	White
303	Autism	0	Not Hispanic or Latino	White
304	Autism	0	Not Hispanic or Latino	White
305	Autism	0	Not Hispanic or Latino	White
306	Autism	0	Not Hispanic or Latino	White
307	Autism	0	Not Hispanic or Latino	White
308	Autism	0	Not Hispanic or Latino	White
309	Autism	0	Not Hispanic or Latino	White
310	Autism	MZ v	Not Hispanic or Latino	White
311	Autism	0	Not Hispanic or Latino	White
312	Autism	0	Not Hispanic or Latino	White
313	Autism	0	Not Hispanic or Latino	White
314	Autism	0	Not Hispanic or Latino	White
315	BroadSpectrum	0	Not Hispanic or Latino	White
316	Autism	0	Not Hispanic or Latino	White
317	Autism	0	Not Hispanic or Latino	White
318	NQA	0	Not Hispanic or Latino	White
319	Autism	0	Not Hispanic or Latino	White
320	Autism	0	Not Hispanic or Latino	White
321	Autism	0	Not Hispanic or Latino	White
322	Autism	0	Not Hispanic or Latino	White
323	BroadSpectrum	0	Not Hispanic or Latino	White
324	BroadSpectrum	0	Not Hispanic or Latino	White
325	Autism	0	Not Hispanic or Latino	White
326	Autism	0	Not Hispanic or Latino	White
327	BroadSpectrum	0	Not Hispanic or Latino	White
328	Autism	0	Not Hispanic or Latino	White
329	BroadSpectrum	0	Not Hispanic or Latino	White
330	BroadSpectrum	0	Not Hispanic or Latino	White
331	Autism	0	Not Hispanic or Latino	White
332	Autism	0	Not Hispanic or Latino	White
333	Autism	0	Not Hispanic or Latino	White
334	Autism	0	Not Hispanic or Latino	White
335	Autism	0	Not Hispanic or Latino	White
336	Autism	0	Not Hispanic or Latino	White
337	Autism	0	Not Hispanic or Latino	White
338	Autism	0	Not Hispanic or Latino	White
339	Autism	0	Not Hispanic or Latino	White
340	NQA	0	Not Hispanic or Latino	White
341	Autism	0	Not Hispanic or Latino	White
342	Autism	0	Not Hispanic or Latino	White
343	Autism	0	Not Hispanic or Latino	White
344	Autism	0	Not Hispanic or Latino	White
345	Autism	0	Unknown	Unknown
346	Autism	0	Unknown	Unknown
347	Autism	0	Unknown	Unknown
348	Autism	0	Not Hispanic or Latino	White
349	NQA	0	Not Hispanic or Latino	White
350	Autism	0	Not Hispanic or Latino	White
351	BroadSpectrum	0	Not Hispanic or Latino	White
352	BroadSpectrum	0	Not Hispanic or Latino	White
353	BroadSpectrum	0	Hispanic or Latino	White
354	Autism	0	Not Hispanic or Latino	White
355	Autism	0	Not Hispanic or Latino	White
356	BroadSpectrum	0	Not Hispanic or Latino	White
357	Autism	0	Not Hispanic or Latino	White
358	Autism	0	Not Hispanic or Latino	White
359	BroadSpectrum	0	Not Hispanic or Latino	White
360	Autism	MZ v	Hispanic or Latino	White
361	Autism	MZ v	Not Hispanic or Latino	White
362	Autism	0	Not Hispanic or Latino	White
363	Autism	0	Not Hispanic or Latino	White
364	Autism	0	Not Hispanic or Latino	White
365	Autism	0	Not Hispanic or Latino	White
366	NQA	0	Not Hispanic or Latino	White
367	Autism	0	Unknown	Unknown
368	Autism	0	Not Hispanic or Latino	White
369	BroadSpectrum	0	Not Hispanic or Latino	White
370	NQA	0	Unknown	Unknown
371	BroadSpectrum	0	Not Hispanic or Latino	White
372	Autism	0	Unknown	Unknown
373	BroadSpectrum	0	Unknown	Unknown
374	Autism	0	Not Hispanic or Latino	White
375	Autism	0	Not Hispanic or Latino	White
376	BroadSpectrum	0	Not Hispanic or Latino	White
377	Autism	0	Not Hispanic or Latino	White
378	Autism	0	Not Hispanic or Latino	White
379	Autism	0	Not Hispanic or Latino	White
380	Autism	0	Not Hispanic or Latino	White
381	Autism	0	Not Hispanic or Latino	White
382	Autism	0	Not Hispanic or Latino	White
383	Autism	0	Not Hispanic or Latino	White
384	Autism	0	Not Hispanic or Latino	White
385	NQA	0	Not Hispanic or Latino	White
386	Autism	0	Not Hispanic or Latino	White
387	Autism	0	Not Hispanic or Latino	White
388	Autism	0	Not Hispanic or Latino	White
389	NQA	0	Not Hispanic or Latino	White
390	Autism	DZ v	Not Hispanic or Latino	White
391	Autism	0	Not Hispanic or Latino	White
392	Autism	0	Not Hispanic or Latino	White
393	Autism	MZ v	Not Hispanic or Latino	White
394	Autism	MZ v	Not Hispanic or Latino	White
395	Autism	0	Not Hispanic or Latino	Unknown
396	Autism	0	Not Hispanic or Latino	White
397	Autism	0	Not Hispanic or Latino	White
398	Autism	DZ v	Not Hispanic or Latino	White
399	Autism	0	Not Hispanic or Latino	White
400	BroadSpectrum	0	Not Hispanic or Latino	White
401	Autism	0	Not Hispanic or Latino	White
402	Autism	0	Not Hispanic or Latino	White
403	Autism	0	Hispanic or Latino	White
404	Autism	0	Hispanic or Latino	White
405	Autism	0	Not Hispanic or Latino	White
406	Autism	0	Not Hispanic or Latino	White
407	BroadSpectrum	0	Not Hispanic or Latino	White
408	Autism	DZ v	Not Hispanic or Latino	White
409	Autism	0	Not Hispanic or Latino	White
410	Autism	0	Not Hispanic or Latino	White
411	Autism	0	Not Hispanic or Latino	White
412	Autism	0	Not Hispanic or Latino	White
413	NQA	0	Not Hispanic or Latino	White
414	Autism	0	Unknown	Unknown
415	Autism	MZ v	Unknown	Unknown
416	Autism	0	Not Hispanic or Latino	White
417	Autism	0	Not Hispanic or Latino	White
418	Autism	0	Not Hispanic or Latino	White
419	Autism	0	Not Hispanic or Latino	White
420	Autism	DZ v	Not Hispanic or Latino	White
421	Autism	0	Not Hispanic or Latino	White
422	Autism	0	Not Hispanic or Latino	White
423	Autism	0	Not Hispanic or Latino	White
424	NQA	0	Not Hispanic or Latino	White
425	Autism	0	Not Hispanic or Latino	White
426	Autism	0	Not Hispanic or Latino	White
427	Autism	0	Not Hispanic or Latino	White
428	Autism	0	Not Hispanic or Latino	White
429	NQA	0	Unknown	Unknown
430	Autism	0	Unknown	Unknown
431	Autism	0	Not Hispanic or Latino	White
432	Autism	0	Not Hispanic or Latino	White
433	BroadSpectrum	0	Not Hispanic or Latino	White
434	Autism	0	Not Hispanic or Latino	White
435	Autism	0	Not Hispanic or Latino	White
436	Autism	0	Not Hispanic or Latino	White
437	BroadSpectrum	0	Unknown	Unknown
438	Autism	0	Not Hispanic or Latino	White
439	NQA	0	Not Hispanic or Latino	White
440	Autism	0	Not Hispanic or Latino	White
441	Autism	0	Not Hispanic or Latino	White
442	NQA	DZ v	Not Hispanic or Latino	White
443	Autism	0	Not Hispanic or Latino	White
444	Autism	DZ v	Not Hispanic or Latino	White
445	Autism	0	Not Hispanic or Latino	White
446	BroadSpectrum	0	Not Hispanic or Latino	White
447	Autism	0	Not Hispanic or Latino	White
448	BroadSpectrum	0	Unknown	Unknown
449	BroadSpectrum	0	Not Hispanic or Latino	White
450	Autism	0	Not Hispanic or Latino	Unknown
451	Autism	0	Not Hispanic or Latino	White
452	BroadSpectrum	0	Unknown	Unknown
453	Autism	0	Not Hispanic or Latino	White
454	Autism	0	Unknown	Unknown
455	Autism	0	Not Hispanic or Latino	White
456	BroadSpectrum	0	Not Hispanic or Latino	White
457	NQA	0	Not Hispanic or Latino	White
458	Autism	0	Not Hispanic or Latino	White
459	Autism	0	Not Hispanic or Latino	Unknown
460	Autism	0	Not Hispanic or Latino	White
461	Autism	0	Not Hispanic or Latino	White
462	Autism	0	Unknown	Unknown
463	BroadSpectrum	0	Unknown	Unknown
464	Autism	0	Not Hispanic or Latino	White
465	Autism	0	Not Hispanic or Latino	White
466	Autism	0	Unknown	Unknown
467	Autism	0	Unknown	Unknown
468	Autism	0	Unknown	Unknown
469	Autism	0	Not Hispanic or Latino	White
470	BroadSpectrum	0	Not Hispanic or Latino	White
471	Autism	0	Not Hispanic or Latino	White
472	Autism	0	Not Hispanic or Latino	White
473	Autism	0	Not Hispanic or Latino	White
474	Autism	0	Not Hispanic or Latino	White
475	Autism	0	Not Hispanic or Latino	White
476	BroadSpectrum	0	Not Hispanic or Latino	White
477	Autism	0	Not Hispanic or Latino	White
478	Autism	0	Not Hispanic or Latino	White
479	Autism	0	Not Hispanic or Latino	White
480	Autism	0	Not Hispanic or Latino	White
481	NQA	0	Not Hispanic or Latino	White
482	Autism	0	Not Hispanic or Latino	White
483	BroadSpectrum	0	Not Hispanic or Latino	White
484	Autism	0	Not Hispanic or Latino	White
485	Autism	0	Hispanic or Latino	White
486	Autism	0	Not Hispanic or Latino	White
487	Autism	0	Not Hispanic or Latino	White
488	Autism	0	Not Hispanic or Latino	White
489	Autism	0	Not Hispanic or Latino	White
490	Autism	0	Not Hispanic or Latino	White
491	Autism	0	Not Hispanic or Latino	Unknown
492	Autism	0	Not Hispanic or Latino	White
493	Autism	0	Not Hispanic or Latino	White
494	Autism	MZ v	Not Hispanic or Latino	White
495	Autism	0	Not Hispanic or Latino	White
496	Autism	0	Not Hispanic or Latino	White
497	Autism	0	Not Hispanic or Latino	White
498	BroadSpectrum	0	Not Hispanic or Latino	White
499	Autism	0	Not Hispanic or Latino	White
500	Autism	0	Not Hispanic or Latino	White
501	Autism	0	Not Hispanic or Latino	White
502	BroadSpectrum	0	Unknown	Unknown
503	Autism	0	Not Hispanic or Latino	White
504	Autism	0	Not Hispanic or Latino	White
505	Autism	0	Not Hispanic or Latino	White
506	Autism	0	Not Hispanic or Latino	White
507	Autism	0	Not Hispanic or Latino	White
508	Autism	0	Not Hispanic or Latino	White
509	Autism	0	Hispanic or Latino	White
510	Autism	0	Hispanic or Latino	White
511	Autism	DZ v	Not Hispanic or Latino	White
512	Autism	DZ v	Not Hispanic or Latino	White
513	BroadSpectrum	0	Not Hispanic or Latino	White
514	Autism	0	Not Hispanic or Latino	White
515	Autism	0	Not Hispanic or Latino	White
516	BroadSpectrum	0	Not Hispanic or Latino	White
517	Autism	0	Not Hispanic or Latino	White
518	Autism	0	Not Hispanic or Latino	White
519	Autism	0	Not Hispanic or Latino	White
520	BroadSpectrum	0	Not Hispanic or Latino	White
521	Autism	DZ v	Not Hispanic or Latino	White
522	Autism	0	Not Hispanic or Latino	White
523	Autism	0	Not Hispanic or Latino	White
524	Autism	0	Not Hispanic or Latino	White
525	Autism	0	Unknown	Unknown
526	NQA	0	Not Hispanic or Latino	White
527	BroadSpectrum	0	Unknown	Unknown
528	Autism	0	Not Hispanic or Latino	White
529	Autism	0	Unknown	Unknown
530	BroadSpectrum	0	Not Hispanic or Latino	White
531	Autism	0	Not Hispanic or Latino	White
532	Autism	0	Not Hispanic or Latino	White
533	BroadSpectrum	0	Not Hispanic or Latino	White
534	Autism	0	Not Hispanic or Latino	White
535	Autism	0	Not Hispanic or Latino	White
536	BroadSpectrum	0	Not Hispanic or Latino	White
537	Autism	0	Not Hispanic or Latino	White
538	Autism	0	Not Hispanic or Latino	White
539	BroadSpectrum	0	Not Hispanic or Latino	White
540	Autism	0	Not Hispanic or Latino	White
541	Autism	0	Not Hispanic or Latino	White
542	Autism	0	Not Hispanic or Latino	White
543	BroadSpectrum	0	Not Hispanic or Latino	White
544	Autism	MZ v	Hispanic or Latino	White
545	Autism	0	Not Hispanic or Latino	White
546	Autism	0	Hispanic or Latino	White
547	Autism	DZ v	Not Hispanic or Latino	White
548	Autism	DZ v	Not Hispanic or Latino	White
549	Autism	0	Not Hispanic or Latino	White
550	Autism	0	Not Hispanic or Latino	White
551	Autism	0	Not Hispanic or Latino	White
552	Autism	0	Not Hispanic or Latino	White
553	Autism	0	Not Hispanic or Latino	White
554	Autism	0	Not Hispanic or Latino	White
555	Autism	0	Not Hispanic or Latino	White
556	BroadSpectrum	0	Not Hispanic or Latino	White
557	Autism	0	Unknown	Unknown
558	Autism	0	Unknown	Unknown
559	Autism	0	Not Hispanic or Latino	White
560	Autism	0	Not Hispanic or Latino	White
561	Autism	0	Not Hispanic or Latino	White
562	Autism	0	Not Hispanic or Latino	White
563	BroadSpectrum	0	Unknown	Unknown
564	Autism	0	Unknown	Unknown
565	BroadSpectrum	0	Not Hispanic or Latino	White
566	Autism	0	Not Hispanic or Latino	White
567	Autism	0	Not Hispanic or Latino	White
568	BroadSpectrum	0	Not Hispanic or Latino	White
569	Autism	0	Not Hispanic or Latino	Unknown
570	Autism	0	Not Hispanic or Latino	White
571	Autism	0	Not Hispanic or Latino	White
572	Autism	0	Not Hispanic or Latino	White
573	Autism	0	Not Hispanic or Latino	White
574	Autism	0	Not Hispanic or Latino	White
575	Autism	0	Not Hispanic or Latino	White
576	Autism	0	Not Hispanic or Latino	White
577	Autism	0	Unknown	Unknown
578	Autism	DZ v	Unknown	Unknown
579	NQA	DZ v	Unknown	Unknown
580	Autism	0	Unknown	Unknown
581	Autism	0	Not Hispanic or Latino	White
582	Autism	0	Not Hispanic or Latino	White
583	Autism	0	Not Hispanic or Latino	White
584	Autism	0	Not Hispanic or Latino	White
585	Autism	DZ v	Not Hispanic or Latino	White
586	Autism	0	Not Hispanic or Latino	White
587	Autism	MZ v	Not Hispanic or Latino	White
588	Autism	0	Not Hispanic or Latino	White
589	Autism	0	Not Hispanic or Latino	White
590	Autism	0	Not Hispanic or Latino	White
591	Autism	0	Not Hispanic or Latino	White
592	Autism	0	Not Hispanic or Latino	White
593	Autism	0	Not Hispanic or Latino	White
594	Autism	0	Hispanic or Latino	White
595	Autism	0	Not Hispanic or Latino	White
596	Autism	0	Not Hispanic or Latino	White
597	Autism	0	Not Hispanic or Latino	White
598	Autism	MZ v	Not Hispanic or Latino	White
599	Autism	0	Not Hispanic or Latino	White
600	Autism	0	Not Hispanic or Latino	White
601	Autism	0	Not Hispanic or Latino	White
602	Autism	0	Not Hispanic or Latino	White
603	Autism	0	Hispanic or Latino	White
604	Autism	0	Not Hispanic or Latino	White
605	Autism	0	Not Hispanic or Latino	White
606	Autism	DZ v	Not Hispanic or Latino	White
607	Autism	DZ v	Not Hispanic or Latino	White
608	Autism	0	Not Hispanic or Latino	White
609	Autism	0	Not Hispanic or Latino	White
610	Autism	0	Not Hispanic or Latino	White
611	Autism	0	Unknown	Unknown
612	Autism	NK nv	Not Hispanic or Latino	White
613	Autism	0	Not Hispanic or Latino	White
614	Autism	0	Not Hispanic or Latino	White
615	Autism	0	Unknown	Unknown
616	Autism	0	Not Hispanic or Latino	White
617	Autism	0	Unknown	Unknown
618	BroadSpectrum	0	Not Hispanic or Latino	White
619	NQA	DZ v	Not Hispanic or Latino	White
620	Autism	0	Not Hispanic or Latino	White
621	Autism	0	Not Hispanic or Latino	White
622	Autism	0	Not Hispanic or Latino	White
623	Autism	0	Unknown	Unknown
624	Autism	0	Unknown	Unknown
625	Autism	0	Not Hispanic or Latino	White
626	Autism	0	Not Hispanic or Latino	White
627	Autism	0	Not Hispanic or Latino	White
628	Autism	0	Not Hispanic or Latino	White
629	Autism	0	Not Hispanic or Latino	White
630	Autism	0	Not Hispanic or Latino	White
631	Autism	0	Not Hispanic or Latino	White
632	Autism	0	Not Hispanic or Latino	White
633	Autism	0	Unknown	Unknown
634	Autism	0	Unknown	Unknown
635	Autism	0	Unknown	Unknown
636	Autism	0	Unknown	Unknown
637	BroadSpectrum	0	Not Hispanic or Latino	White
638	BroadSpectrum	0	Not Hispanic or Latino	White
639	Autism	0	Unknown	Unknown
640	Autism	0	Unknown	Unknown
641	Autism	0	Unknown	Unknown
642	Autism	0	Unknown	Unknown
643	Autism	0	Not Hispanic or Latino	White
644	BroadSpectrum	0	Not Hispanic or Latino	White
645	Autism	0	Not Hispanic or Latino	White
646	Autism	0	Not Hispanic or Latino	White
647	Autism	0	Unknown	Unknown
648	Autism	0	Unknown	Unknown
649	Autism	0	Unknown	Unknown
650	Autism	0	Unknown	Unknown
651	Autism	0	Unknown	Unknown
652	Autism	0	Unknown	Unknown
653	Autism	0	Not Hispanic or Latino	White
654	BroadSpectrum	0	Not Hispanic or Latino	White
655	Autism	0	Unknown	Unknown
656	Autism	0	Unknown	Unknown
657	NQA	0	Unknown	Unknown
658	BroadSpectrum	0	Not Hispanic or Latino	White
659	Autism	0	Not Hispanic or Latino	White
660	Autism	0	Not Hispanic or Latino	White
661	Autism	0	Unknown	Unknown
662	Autism	0	Not Hispanic or Latino	White
663	NQA	0	Unknown	Unknown
664	BroadSpectrum	0	Unknown	Unknown
665	Autism	0	Not Hispanic or Latino	White
666	Autism	0	Not Hispanic or Latino	White
667	Autism	0	Not Hispanic or Latino	White
668	Autism	0	Not Hispanic or Latino	White
669	Autism	MZ v	Not Hispanic or Latino	White
670	BroadSpectrum	0	Not Hispanic or Latino	White
671	Autism	0	Not Hispanic or Latino	White
672	Autism	MZ v	Not Hispanic or Latino	White
673	Autism	0	Not Hispanic or Latino	Unknown
674	BroadSpectrum	0	Unknown	Unknown
675	Autism	0	Unknown	Unknown
676	BroadSpectrum	0	Unknown	Unknown
677	Autism	0	Unknown	Unknown
678	Autism	0	Not Hispanic or Latino	White
679	Autism	0	Not Hispanic or Latino	White
680	BroadSpectrum	0	Unknown	Unknown
681	Autism	0	Unknown	Unknown
682	Autism	0	Not Hispanic or Latino	White
683	Autism	0	Not Hispanic or Latino	White
684	Autism	0	Not Hispanic or Latino	White
685	NQA	0	Not Hispanic or Latino	White
686	Autism	0	Not Hispanic or Latino	White
687	NQA	0	Not Hispanic or Latino	White
688	Autism	0	Not Hispanic or Latino	White
689	Autism	0	Not Hispanic or Latino	White
690	Autism	0	Not Hispanic or Latino	White
691	Autism	0	Not Hispanic or Latino	White
692	Autism	0	Not Hispanic or Latino	White
693	Autism	0	Hispanic or Latino	More Than One Race
694	Autism	0	Hispanic or Latino	More Than One Race
695	Autism	MZ v	Not Hispanic or Latino	White
696	BroadSpectrum	0	Not Hispanic or Latino	White
697	Autism	0	Not Hispanic or Latino	White
698	Autism	0	Not Hispanic or Latino	White
699	Autism	MZ v	Not Hispanic or Latino	White
700	Autism	0	Unknown	Unknown
701	Autism	0	Not Hispanic or Latino	White
702	Autism	0	Not Hispanic or Latino	White
703	Autism	0	Not Hispanic or Latino	White
704	Autism	0	Not Hispanic or Latino	White
705	Autism	0	Not Hispanic or Latino	White
706	Autism	0	Not Hispanic or Latino	White
707	Autism	0	Not Hispanic or Latino	White
708	Autism	0	Not Hispanic or Latino	White
709	Autism	0	Not Hispanic or Latino	White
710	Autism	0	Not Hispanic or Latino	White
711	Autism	0	Not Hispanic or Latino	White
712	Autism	0	Not Hispanic or Latino	White
713	Autism	0	Not Hispanic or Latino	White
714	Autism	0	Not Hispanic or Latino	White
715	Autism	0	Not Hispanic or Latino	White
716	BroadSpectrum	0	Not Hispanic or Latino	Unknown
717	BroadSpectrum	DZ v	Not Hispanic or Latino	Unknown
718	Autism	0	Not Hispanic or Latino	White
719	Autism	0	Not Hispanic or Latino	White
720	Autism	0	Not Hispanic or Latino	White
721	Autism	0	Not Hispanic or Latino	White
722	Autism	0	Not Hispanic or Latino	White
723	Autism	0	Not Hispanic or Latino	White
724	Autism	0	Not Hispanic or Latino	White
725	Autism	0	Not Hispanic or Latino	White
726	Autism	0	Not Hispanic or Latino	White
727	Autism	0	Not Hispanic or Latino	White
728	Autism	0	Not Hispanic or Latino	White
729	Autism	0	Not Hispanic or Latino	White
730	Autism	0	Not Hispanic or Latino	White
731	Autism	0	Not Hispanic or Latino	White
732	Autism	0	Not Hispanic or Latino	White
733	Autism	DZ v	Not Hispanic or Latino	White
734	Autism	0	Not Hispanic or Latino	White
735	Autism	0	Not Hispanic or Latino	White
736	Autism	0	Hispanic or Latino	White
737	Autism	0	Hispanic or Latino	White
738	Autism	DZ v	Not Hispanic or Latino	White
739	Autism	DZ v	Not Hispanic or Latino	White
740	Autism	0	Not Hispanic or Latino	White
741	Autism	0	Not Hispanic or Latino	White
742	Autism	0	Not Hispanic or Latino	Unknown
743	NQA	0	Not Hispanic or Latino	White
744	NQA	0	Not Hispanic or Latino	White
745	Autism	0	Not Hispanic or Latino	White
746	Autism	0	Not Hispanic or Latino	White
747	BroadSpectrum	0	Unknown	Unknown
748	BroadSpectrum	0	Not Hispanic or Latino	White
749	Autism	DZ v	Not Hispanic or Latino	White
750	Autism	DZ v	Not Hispanic or Latino	White
751	Autism	0	Not Hispanic or Latino	White
752	Autism	0	Unknown	Unknown
753	Autism	0	Not Hispanic or Latino	White
754	Autism	DZ v	Not Hispanic or Latino	White
755	Autism	0	Not Hispanic or Latino	White
756	Autism	0	Not Hispanic or Latino	White
757	Autism	0	Not Hispanic or Latino	White
758	Autism	0	Not Hispanic or Latino	White
759	Autism	0	Not Hispanic or Latino	White
760	Autism	DZ v	Not Hispanic or Latino	White
761	Autism	0	Not Hispanic or Latino	White
762	Autism	0	Not Hispanic or Latino	White
763	Autism	0	Not Hispanic or Latino	White
764	Autism	0	Not Hispanic or Latino	White
765	Autism	0	Not Hispanic or Latino	White
766	Autism	0	Not Hispanic or Latino	White
767	Autism	0	Not Hispanic or Latino	White
768	Autism	0	Not Hispanic or Latino	More Than One Race
769	Autism	0	Not Hispanic or Latino	White
770	Autism	0	Not Hispanic or Latino	White
771	Autism	0	Not Hispanic or Latino	White
772	Autism	0	Unknown	Unknown
773	Autism	0	Unknown	Unknown
774	Autism	0	Unknown	Unknown
775	Autism	0	Not Hispanic or Latino	White
776	NQA	0	Hispanic or Latino	White
777	NQA	0	Hispanic or Latino	White
778	Autism	0	Not Hispanic or Latino	White
779	Autism	0	Not Hispanic or Latino	White
780	Autism	0	Not Hispanic or Latino	White
781	Autism	0	Not Hispanic or Latino	White
782	Autism	0	Not Hispanic or Latino	White
783	Autism	0	Not Hispanic or Latino	White
784	Autism	0	Not Hispanic or Latino	White
785	Autism	0	Unknown	Unknown
786	Autism	0	Not Hispanic or Latino	White
787	NQA	0	Not Hispanic or Latino	White
788	Autism	0	Not Hispanic or Latino	White
789	Autism	0	Not Hispanic or Latino	More Than One Race
790	Autism	0	Not Hispanic or Latino	White
791	Autism	DZ v	Not Hispanic or Latino	White
792	Autism	0	Not Hispanic or Latino	White
793	BroadSpectrum	0	Not Hispanic or Latino	White
794	Autism	0	Not Hispanic or Latino	White
795	Autism	0	Not Hispanic or Latino	White
796	Autism	0	Not Hispanic or Latino	White
797	Autism	0	Not Hispanic or Latino	White
798	Autism	0	Not Hispanic or Latino	White
799	Autism	0	Not Hispanic or Latino	White
800	Autism	0	Not Hispanic or Latino	White
801	Autism	DZ v	Not Hispanic or Latino	White
802	Autism	MZ v	Unknown	Unknown
803	Autism	DZ v	Not Hispanic or Latino	White
804	Autism	DZ v	Not Hispanic or Latino	White
805	Autism	0	Not Hispanic or Latino	White
806	BroadSpectrum	0	Not Hispanic or Latino	White
807	Autism	0	Not Hispanic or Latino	White
808	Autism	0	Not Hispanic or Latino	White
809	Autism	0	Not Hispanic or Latino	White
810	Autism	0	Not Hispanic or Latino	White
811	Autism	0	Not Hispanic or Latino	White
812	Autism	0	Not Hispanic or Latino	White
813	Autism	0	Hispanic or Latino	White
814	Autism	0	Not Hispanic or Latino	White
815	Autism	0	Not Hispanic or Latino	White
816	Autism	DZ v	Unknown	Unknown
817	Autism	0	Not Hispanic or Latino	White
818	Autism	0	Not Hispanic or Latino	White
819	Autism	0	Not Hispanic or Latino	White
820	Autism	0	Not Hispanic or Latino	White
821	Autism	0	Not Hispanic or Latino	White
822	Autism	0	Not Hispanic or Latino	White
823	Autism	0	Not Hispanic or Latino	White
824	Autism	0	Not Hispanic or Latino	White
825	BroadSpectrum	0	Not Hispanic or Latino	White
826	Autism	DZ v	Unknown	Unknown
827	Autism	0	Not Hispanic or Latino	White
828	Autism	0	Not Hispanic or Latino	White
829	Autism	DZ v	Not Hispanic or Latino	White
830	BroadSpectrum	DZ v	Not Hispanic or Latino	White
831	Autism	0	Not Hispanic or Latino	White
832	Autism	0	Not Hispanic or Latino	White
833	Autism	0	Unknown	Unknown
834	Autism	0	Unknown	Unknown
835	Autism	0	Not Hispanic or Latino	White
836	Autism	NK nv	Not Hispanic or Latino	White
837	Autism	0	Not Hispanic or Latino	White
838	Autism	0	Not Hispanic or Latino	White
839	Autism	0	Hispanic or Latino	White
840	Autism	0	Not Hispanic or Latino	White
841	Autism	0	Not Hispanic or Latino	White
842	Autism	0	Not Hispanic or Latino	White
843	Autism	0	Not Hispanic or Latino	White
844	Autism	0	Not Hispanic or Latino	White
845	Autism	0	Not Hispanic or Latino	White
846	Autism	0	Not Hispanic or Latino	White
847	Autism	0	Hispanic or Latino	White
848	Autism	0	Hispanic or Latino	White
849	Autism	0	Hispanic or Latino	White
850	Autism	0	Not Hispanic or Latino	White
851	Autism	0	Not Hispanic or Latino	White
852	Autism	0	Not Hispanic or Latino	White
853	Autism	0	Not Hispanic or Latino	White
854	Autism	0	Not Hispanic or Latino	White
855	Autism	0	Not Hispanic or Latino	White
856	BroadSpectrum	0	Not Hispanic or Latino	White
857	Autism	0	Not Hispanic or Latino	White
858	Autism	0	Unknown	Unknown
859	Autism	0	Hispanic or Latino	White
860	Autism	0	Not Hispanic or Latino	White
861	Autism	0	Not Hispanic or Latino	White
862	Autism	0	Not Hispanic or Latino	White
863	Autism	0	Not Hispanic or Latino	White
864	Autism	0	Not Hispanic or Latino	White
865	Autism	0	Not Hispanic or Latino	White
866	Autism	0	Not Hispanic or Latino	White
867	Autism	0	Not Hispanic or Latino	White
868	Autism	0	Not Hispanic or Latino	White
869	Autism	0	Not Hispanic or Latino	White
870	Autism	0	Not Hispanic or Latino	White
871	Autism	0	Not Hispanic or Latino	White
872	Autism	0	Not Hispanic or Latino	White
873	Autism	0	Not Hispanic or Latino	White
874	Autism	0	Not Hispanic or Latino	White
875	Autism	0	Not Hispanic or Latino	White
876	Autism	0	Not Hispanic or Latino	White
877	Autism	0	Not Hispanic or Latino	White
878	Autism	0	Not Hispanic or Latino	White
879	Autism	0	Not Hispanic or Latino	White
880	Autism	0	Not Hispanic or Latino	White
881	BroadSpectrum	0	Not Hispanic or Latino	White
882	Autism	0	Not Hispanic or Latino	White
883	Autism	0	Not Hispanic or Latino	White
884	Autism	0	Not Hispanic or Latino	More Than One Race
885	Autism	0	Not Hispanic or Latino	More Than One Race
886	Autism	0	Not Hispanic or Latino	White
887	Autism	0	Not Hispanic or Latino	White
888	Autism	0	Not Hispanic or Latino	White
889	Autism	0	Not Hispanic or Latino	White
890	Autism	0	Not Hispanic or Latino	White
891	Autism	0	Not Hispanic or Latino	White
892	Autism	0	Not Hispanic or Latino	White
893	Autism	0	Not Hispanic or Latino	White
894	Autism	0	Not Hispanic or Latino	White
895	Autism	0	Not Hispanic or Latino	White
896	Autism	MZ v	Not Hispanic or Latino	White
897	Autism	0	Not Hispanic or Latino	White
898	Autism	0	Not Hispanic or Latino	White
899	Autism	0	Not Hispanic or Latino	White
900	Autism	0	Not Hispanic or Latino	White
901	Autism	0	Not Hispanic or Latino	White
902	Autism	0	Hispanic or Latino	White
903	Autism	0	Hispanic or Latino	White
904	Autism	0	Not Hispanic or Latino	White
905	Autism	0	Not Hispanic or Latino	White
906	Autism	0	Not Hispanic or Latino	White
907	Autism	0	Not Hispanic or Latino	White
908	Autism	0	Not Hispanic or Latino	White
909	Autism	0	Not Hispanic or Latino	White
910	Autism	0	Hispanic or Latino	White
911	Autism	0	Hispanic or Latino	White
912	Autism	0	Not Hispanic or Latino	White
913	Autism	0	Not Hispanic or Latino	White
914	Autism	0	Hispanic or Latino	White
915	Autism	0	Hispanic or Latino	White
916	Autism	0	Not Hispanic or Latino	White
917	Autism	0	Not Hispanic or Latino	White
918	Autism	0	Not Hispanic or Latino	White
919	Autism	0	Not Hispanic or Latino	White
920	Autism	0	Not Hispanic or Latino	Unknown
921	Autism	0	Not Hispanic or Latino	Unknown
922	Autism	0	Not Hispanic or Latino	White
923	Autism	0	Not Hispanic or Latino	White
924	Autism	0	Not Hispanic or Latino	White
925	Autism	0	Not Hispanic or Latino	White
926	Autism	0	Not Hispanic or Latino	White
927	Autism	0	Not Hispanic or Latino	White
928	Autism	0	Not Hispanic or Latino	White
929	Autism	0	Not Hispanic or Latino	White
930	Autism	0	Not Hispanic or Latino	White
931	Autism	0	Not Hispanic or Latino	White
932	Autism	0	Not Hispanic or Latino	White
933	Autism	MZ v	Not Hispanic or Latino	White
934	Autism	0	Not Hispanic or Latino	White
935	Autism	0	Not Hispanic or Latino	White
936	Autism	0	Not Hispanic or Latino	White
937	Autism	0	Hispanic or Latino	Unknown
938	Autism	0	Hispanic or Latino	White
939	Autism	0	Hispanic or Latino	White
940	Autism	0	Hispanic or Latino	White
941	Autism	0	Hispanic or Latino	White
942	Autism	0	Not Hispanic or Latino	White
943	Autism	0	Not Hispanic or Latino	White
944	Autism	0	Not Hispanic or Latino	White
945	Autism	0	Not Hispanic or Latino	White
946	Autism	0	Not Hispanic or Latino	White
947	Autism	0	Not Hispanic or Latino	White
948	Autism	0	Not Hispanic or Latino	White
949	Autism	0	Not Hispanic or Latino	White
950	Autism	0	Hispanic or Latino	White
951	Autism	0	Hispanic or Latino	White
952	Autism	0	Hispanic or Latino	White
953	Autism	0	Not Hispanic or Latino	White
954	Autism	0	Not Hispanic or Latino	White
955	Autism	0	Not Hispanic or Latino	White
956	Autism	0	Not Hispanic or Latino	White
957	Autism	DZ v	Not Hispanic or Latino	White
958	Autism	DZ v	Not Hispanic or Latino	White
959	Autism	0	Not Hispanic or Latino	White
960	Autism	0	Not Hispanic or Latino	White
961	Autism	0	Not Hispanic or Latino	White
962	Autism	0	Not Hispanic or Latino	White
963	Autism	DZ v	Not Hispanic or Latino	White
964	Autism	0	Not Hispanic or Latino	White
965	Autism	0	Not Hispanic or Latino	White
966	Autism	0	Not Hispanic or Latino	White
967	Autism	0	Not Hispanic or Latino	White
968	Autism	0	Not Hispanic or Latino	White
969	Autism	0	Not Hispanic or Latino	White
970	Autism	0	Not Hispanic or Latino	White
971	Autism	0	Not Hispanic or Latino	White
972	Autism	MZ v	Hispanic or Latino	White
973	Autism	0	Hispanic or Latino	White
974	NQA	0	Hispanic or Latino	White
975	Autism	0	Not Hispanic or Latino	White
976	Autism	0	Not Hispanic or Latino	White
977	Autism	MZ v	Not Hispanic or Latino	White
978	Autism	0	Not Hispanic or Latino	White
979	Autism	0	Not Hispanic or Latino	White
980	Autism	0	Not Hispanic or Latino	White
981	Autism	0	Not Hispanic or Latino	White
982	Autism	0	Not Hispanic or Latino	White
983	Autism	0	Not Hispanic or Latino	White
984	Autism	0	Not Hispanic or Latino	White
985	Autism	0	Not Hispanic or Latino	White
986	Autism	0	Not Hispanic or Latino	White
987	Autism	0	Not Hispanic or Latino	White
988	Autism	MZ v	Not Hispanic or Latino	White
989	Autism	0	Not Hispanic or Latino	White
990	Autism	0	Not Hispanic or Latino	White
991	Autism	DZ v	Not Hispanic or Latino	White
992	Autism	0	Not Hispanic or Latino	White
993	NQA	0	Not Hispanic or Latino	White
994	Autism	0	Not Hispanic or Latino	White
995	Autism	0	Not Hispanic or Latino	White
996	Autism	0	Not Hispanic or Latino	White
997	Autism	0	Not Hispanic or Latino	White
998	Autism	DZ v	Not Hispanic or Latino	White
999	Autism	DZ v	Not Hispanic or Latino	White
1000	Autism	0	Not Hispanic or Latino	White
1001	Autism	0	Not Hispanic or Latino	White
1002	Autism	DZ v	Not Hispanic or Latino	White
1003	Autism	0	Not Hispanic or Latino	White
1004	Autism	0	Not Hispanic or Latino	White
1005	Autism	0	Not Hispanic or Latino	White
1006	Autism	0	Not Hispanic or Latino	White
1007	Autism	0	Not Hispanic or Latino	White
1008	Autism	0	Not Hispanic or Latino	White
1009	Autism	0	Not Hispanic or Latino	White
1010	Autism	0	Not Hispanic or Latino	White
1011	Autism	0	Not Hispanic or Latino	White
1012	Autism	0	Not Hispanic or Latino	White
1013	Autism	0	Not Hispanic or Latino	White
1014	Autism	0	Not Hispanic or Latino	White
1015	Autism	0	Not Hispanic or Latino	White
1016	Autism	0	Not Hispanic or Latino	White
1017	Autism	0	Not Hispanic or Latino	White
1018	Autism	0	Not Hispanic or Latino	White
1019	Autism	0	Not Hispanic or Latino	White
1020	Autism	0	Not Hispanic or Latino	White
1021	Autism	0	Not Hispanic or Latino	White
1022	BroadSpectrum	0	Not Hispanic or Latino	White
1023	Autism	0	Not Hispanic or Latino	White
1024	Autism	0	Not Hispanic or Latino	White
1025	Autism	0	Not Hispanic or Latino	White
1026	Autism	0	Not Hispanic or Latino	White
1027	Autism	0	Not Hispanic or Latino	White
1028	Autism	0	Not Hispanic or Latino	White
1029	Autism	DZ v	Not Hispanic or Latino	White
1030	Autism	0	Not Hispanic or Latino	White
1031	Autism	0	Not Hispanic or Latino	White
1032	Autism	0	Not Hispanic or Latino	White
1033	Autism	0	Not Hispanic or Latino	White
1034	Autism	0	Not Hispanic or Latino	White
1035	Autism	0	Not Hispanic or Latino	White
1036	Autism	MZ v	Not Hispanic or Latino	White
1037	Autism	DZ v	Hispanic or Latino	White
1038	Autism	DZ v	Not Hispanic or Latino	White
1039	Autism	DZ v	Not Hispanic or Latino	White
1040	NQA	0	Not Hispanic or Latino	White
1041	Autism	0	Not Hispanic or Latino	White
1042	Autism	0	Not Hispanic or Latino	White
1043	Autism	0	Not Hispanic or Latino	White
1044	Autism	0	Not Hispanic or Latino	White
1045	Autism	DZ v	Not Hispanic or Latino	White
1046	Autism	DZ v	Not Hispanic or Latino	White
1047	Autism	0	Not Hispanic or Latino	White
1048	Autism	0	Not Hispanic or Latino	White
1049	Autism	DZ v	Not Hispanic or Latino	White
1050	Autism	0	Not Hispanic or Latino	White
1051	Autism	0	Not Hispanic or Latino	White
1052	Autism	MZ v	Not Hispanic or Latino	White
1053	Autism	0	Not Hispanic or Latino	White
1054	Autism	0	Not Hispanic or Latino	White
1055	Autism	0	Not Hispanic or Latino	White
1056	BroadSpectrum	0	Not Hispanic or Latino	White
1057	Autism	0	Not Hispanic or Latino	White
1058	Autism	0	Not Hispanic or Latino	White
1059	Autism	0	Not Hispanic or Latino	White
1060	Autism	0	Not Hispanic or Latino	White
1061	Autism	0	Not Hispanic or Latino	White
1062	Autism	0	Not Hispanic or Latino	White
1063	Autism	0	Not Hispanic or Latino	White
1064	NQA	0	Not Hispanic or Latino	White
1065	Autism	0	Not Hispanic or Latino	White
1066	Autism	0	Not Hispanic or Latino	White
1067	Autism	0	Not Hispanic or Latino	Asian
1068	Autism	0	Not Hispanic or Latino	Asian
1069	Autism	0	Not Hispanic or Latino	White
1070	Autism	0	Not Hispanic or Latino	White
1071	Autism	0	Not Hispanic or Latino	White
1072	Autism	0	Not Hispanic or Latino	White
1073	Autism	0	Not Hispanic or Latino	White
1074	Autism	0	Hispanic or Latino	White
1075	Autism	0	Hispanic or Latino	White
1076	Autism	0	Not Hispanic or Latino	White
1077	Autism	0	Not Hispanic or Latino	White
1078	Autism	DZ v	Not Hispanic or Latino	White
1079	Autism	0	Not Hispanic or Latino	White
1080	Autism	0	Not Hispanic or Latino	White
1081	Autism	0	Not Hispanic or Latino	White
1082	Autism	0	Not Hispanic or Latino	White
1083	Autism	0	Not Hispanic or Latino	White
1084	Autism	0	Not Hispanic or Latino	White
1085	Autism	0	Not Hispanic or Latino	White
1086	NQA	0	Not Hispanic or Latino	White
1087	Autism	0	Not Hispanic or Latino	White
1088	Autism	0	Not Hispanic or Latino	White
1089	Autism	DZ v	Hispanic or Latino	White
1090	Autism	DZ v	Hispanic or Latino	White
1091	Autism	0	Not Hispanic or Latino	White
1092	Autism	DZ v	Not Hispanic or Latino	White
1093	Autism	DZ v	Not Hispanic or Latino	White
1094	Autism	0	Not Hispanic or Latino	White
1095	Autism	0	Not Hispanic or Latino	White
1096	BroadSpectrum	0	Not Hispanic or Latino	White
1097	Autism	0	Not Hispanic or Latino	White
1098	BroadSpectrum	0	Not Hispanic or Latino	White
1099	Autism	0	Not Hispanic or Latino	White
1100	Autism	0	Not Hispanic or Latino	White
1101	Autism	0	Not Hispanic or Latino	White
1102	Autism	0	Not Hispanic or Latino	White
1103	Autism	DZ v	Not Hispanic or Latino	White
1104	Autism	DZ v	Not Hispanic or Latino	White
1105	Autism	MZ v	Not Hispanic or Latino	White
1106	Autism	0	Not Hispanic or Latino	White
1107	Autism	0	Not Hispanic or Latino	White
1108	BroadSpectrum	0	Not Hispanic or Latino	More Than One Race
1109	Autism	0	Not Hispanic or Latino	More Than One Race
1110	Autism	0	Not Hispanic or Latino	White
1111	Autism	0	Not Hispanic or Latino	White
1112	Autism	0	Not Hispanic or Latino	White
1113	Autism	0	Not Hispanic or Latino	White
1114	Autism	0	Not Hispanic or Latino	White
1115	Autism	0	Not Hispanic or Latino	White
1116	Autism	0	Not Hispanic or Latino	White
1117	Autism	0	Not Hispanic or Latino	White
1118	Autism	DZ v	Unknown	Unknown
1119	Autism	DZ v	Unknown	Unknown
1120	Autism	0	Not Hispanic or Latino	White
1121	Autism	0	Not Hispanic or Latino	White
1122	Autism	0	Not Hispanic or Latino	White
1123	Autism	0	Not Hispanic or Latino	White
1124	Autism	DZ v	Not Hispanic or Latino	White
1125	Autism	0	Not Hispanic or Latino	White
1126	Autism	0	Not Hispanic or Latino	White
1127	Autism	0	Not Hispanic or Latino	White
1128	Autism	0	Not Hispanic or Latino	White
1129	BroadSpectrum	0	Not Hispanic or Latino	White
1130	Autism	0	Not Hispanic or Latino	White
1131	Autism	0	Not Hispanic or Latino	White
1132	Autism	0	Not Hispanic or Latino	White
1133	Autism	0	Not Hispanic or Latino	White
1134	Autism	0	Not Hispanic or Latino	White
1135	Autism	0	Hispanic or Latino	White
1136	Autism	0	Not Hispanic or Latino	White
1137	Autism	0	Not Hispanic or Latino	White
1138	NQA	0	Not Hispanic or Latino	White
1139	Autism	0	Not Hispanic or Latino	White
1140	Autism	0	Not Hispanic or Latino	White
1141	Autism	DZ v	Not Hispanic or Latino	White
1142	Autism	DZ v	Not Hispanic or Latino	White
1143	Autism	0	Not Hispanic or Latino	White
1144	Autism	DZ v	Not Hispanic or Latino	White
1145	BroadSpectrum	0	Not Hispanic or Latino	White
1146	Autism	DZ v	Not Hispanic or Latino	White
1147	Autism	0	Not Hispanic or Latino	White
1148	Autism	0	Not Hispanic or Latino	White
1149	Autism	0	Not Hispanic or Latino	More Than One Race
1150	BroadSpectrum	0	Not Hispanic or Latino	More Than One Race
1151	Autism	DZ v	Hispanic or Latino	White
1152	Autism	0	Not Hispanic or Latino	White
1153	Autism	0	Not Hispanic or Latino	White
1154	Autism	DZ v	Hispanic or Latino	White
1155	Autism	DZ v	Not Hispanic or Latino	White
1156	Autism	MZ v	Not Hispanic or Latino	White
1157	Autism	DZ v	Not Hispanic or Latino	White
1158	Autism	DZ v	Not Hispanic or Latino	White
1159	Autism	0	Not Hispanic or Latino	White
1160	Autism	0	Not Hispanic or Latino	White
1161	Autism	0	Not Hispanic or Latino	White
1162	Autism	DZ v	Not Hispanic or Latino	White
1163	Autism	0	Unknown	Unknown
1164	BroadSpectrum	0	Not Hispanic or Latino	White
1165	Autism	0	Not Hispanic or Latino	White
1166	Autism	0	Not Hispanic or Latino	White
1167	Autism	DZ v	Unknown	Unknown
1168	Autism	0	Not Hispanic or Latino	White
1169	Autism	0	Not Hispanic or Latino	White
1170	Autism	0	Not Hispanic or Latino	White
1171	Autism	0	Not Hispanic or Latino	White
1172	Autism	0	Not Hispanic or Latino	White
1173	BroadSpectrum	0	Not Hispanic or Latino	White
1174	Autism	0	Not Hispanic or Latino	White
1175	Autism	0	Not Hispanic or Latino	White
1176	Autism	0	Not Hispanic or Latino	White
1177	Autism	0	Not Hispanic or Latino	White
1178	Autism	0	Not Hispanic or Latino	White
1179	Autism	0	Not Hispanic or Latino	White
1180	Autism	0	Not Hispanic or Latino	White
1181	NQA	0	Not Hispanic or Latino	White
1182	BroadSpectrum	0	Not Hispanic or Latino	White
1183	Autism	0	Not Hispanic or Latino	White
1184	Autism	0	Not Hispanic or Latino	White
1185	Autism	0	Not Hispanic or Latino	White
1186	Autism	0	Not Hispanic or Latino	White
1187	Autism	0	Not Hispanic or Latino	White
1188	Autism	0	Not Hispanic or Latino	White
1189	Autism	0	Not Hispanic or Latino	White
1190	Autism	0	Not Hispanic or Latino	White
1191	Autism	0	Not Hispanic or Latino	White
1192	Autism	0	Not Hispanic or Latino	White
1193	Autism	0	Not Hispanic or Latino	White
1194	BroadSpectrum	0	Not Hispanic or Latino	More Than One Race
1195	Autism	0	Not Hispanic or Latino	More Than One Race
1196	Autism	0	Not Hispanic or Latino	White
1197	Autism	0	Not Hispanic or Latino	White
1198	Autism	0	Not Hispanic or Latino	White
1199	Autism	0	Not Hispanic or Latino	White
1200	Autism	0	Not Hispanic or Latino	White
1201	Autism	0	Not Hispanic or Latino	White
1202	Autism	0	Not Hispanic or Latino	White
1203	Autism	0	Not Hispanic or Latino	White
1204	Autism	0	Not Hispanic or Latino	White
1205	Autism	0	Not Hispanic or Latino	White
1206	Autism	0	Not Hispanic or Latino	White
1207	Autism	DZ v	Not Hispanic or Latino	White
1208	Autism	DZ v	Not Hispanic or Latino	White
1209	Autism	0	Not Hispanic or Latino	White
1210	Autism	0	Not Hispanic or Latino	White
1211	Autism	0	Not Hispanic or Latino	White
1212	Autism	0	Not Hispanic or Latino	White
1213	Autism	MZ v	Not Hispanic or Latino	White
1214	Autism	0	Not Hispanic or Latino	White
1215	Autism	0	Not Hispanic or Latino	White
1216	Autism	0	Not Hispanic or Latino	White
1217	Autism	0	Not Hispanic or Latino	White
1218	Autism	0	Not Hispanic or Latino	White
1219	Autism	0	Not Hispanic or Latino	White
1220	NQA	0	Not Hispanic or Latino	White
1221	Autism	0	Not Hispanic or Latino	White
1222	Autism	0	Not Hispanic or Latino	White
1223	Autism	0	Not Hispanic or Latino	White
1224	Autism	0	Not Hispanic or Latino	White
1225	Autism	0	Not Hispanic or Latino	White
1226	Autism	0	Not Hispanic or Latino	White
1227	Autism	0	Not Hispanic or Latino	White
1228	NQA	0	Not Hispanic or Latino	White
1229	Autism	MZ v	Not Hispanic or Latino	White
1230	Autism	0	Not Hispanic or Latino	White
1231	Autism	DZ v	Not Hispanic or Latino	White
1232	Autism	0	Unknown	Unknown
1233	Autism	0	Unknown	Unknown
1234	BroadSpectrum	0	Not Hispanic or Latino	White
1235	Autism	0	Not Hispanic or Latino	White
1236	Autism	0	Not Hispanic or Latino	White
1237	Autism	0	Not Hispanic or Latino	White
1238	Autism	0	Not Hispanic or Latino	White
1239	Autism	0	Not Hispanic or Latino	White
1240	Autism	0	Not Hispanic or Latino	White
1241	Autism	0	Not Hispanic or Latino	White
1242	BroadSpectrum	0	Not Hispanic or Latino	White
1243	Autism	0	Not Hispanic or Latino	White
1244	Autism	DZ v	Not Hispanic or Latino	White
1245	Autism	0	Not Hispanic or Latino	White
1246	Autism	0	Not Hispanic or Latino	White
1247	Autism	0	Not Hispanic or Latino	White
1248	Autism	0	Not Hispanic or Latino	White
1249	Autism	0	Not Hispanic or Latino	White
1250	Autism	DZ v	Not Hispanic or Latino	White
1251	Autism	0	Not Hispanic or Latino	White
1252	Autism	DZ v	Hispanic or Latino	White
1253	Autism	0	Not Hispanic or Latino	White
1254	NQA	0	Not Hispanic or Latino	White
1255	Autism	0	Not Hispanic or Latino	White
1256	Autism	0	Not Hispanic or Latino	White
1257	Autism	MZ v	Not Hispanic or Latino	White
1258	Autism	0	Not Hispanic or Latino	White
1259	BroadSpectrum	0	Not Hispanic or Latino	White
1260	Autism	MZ v	Not Hispanic or Latino	White
1261	Autism	0	Not Hispanic or Latino	White
1262	Autism	DZ v	Not Hispanic or Latino	White
1263	Autism	DZ v	Not Hispanic or Latino	White
1264	Autism	0	Not Hispanic or Latino	White
1265	BroadSpectrum	0	Not Hispanic or Latino	White
1266	Autism	0	Not Hispanic or Latino	White
1267	Autism	0	Not Hispanic or Latino	White
1268	Autism	0	Not Hispanic or Latino	White
1269	Autism	0	Not Hispanic or Latino	White
1270	Autism	0	Not Hispanic or Latino	White
1271	Autism	0	Not Hispanic or Latino	White
1272	Autism	DZ v	Unknown	Unknown
1273	BroadSpectrum	0	Not Hispanic or Latino	White
1274	Autism	0	Not Hispanic or Latino	White
1275	NQA	DZ v	Not Hispanic or Latino	White
1276	NQA	DZ v	Not Hispanic or Latino	White
1277	Autism	0	Not Hispanic or Latino	White
1278	Autism	0	Not Hispanic or Latino	White
1279	Autism	0	Not Hispanic or Latino	White
1280	Autism	0	Not Hispanic or Latino	White
1281	BroadSpectrum	DZ v	Unknown	White
1282	Autism	DZ v	Unknown	White
1283	Autism	0	Unknown	More Than One Race
1284	Autism	0	Unknown	More Than One Race
1285	Autism	0	Not Hispanic or Latino	White
1286	Autism	DZ v	Not Hispanic or Latino	White
1287	Autism	0	Not Hispanic or Latino	White
1288	Autism	0	Unknown	White
1289	Autism	0	Unknown	White
1290	Autism	0	Not Hispanic or Latino	White
1291	Autism	0	Not Hispanic or Latino	White
1292	Autism	DZ v	Hispanic or Latino	White
1293	Autism	0	Not Hispanic or Latino	White
1294	Autism	0	Not Hispanic or Latino	White
1295	Autism	0	Hispanic or Latino	More Than One Race
1296	Autism	0	Not Hispanic or Latino	White
1297	Autism	0	Not Hispanic or Latino	White
1298	Autism	0	Not Hispanic or Latino	White
1299	Autism	0	Not Hispanic or Latino	White
1300	Autism	0	Not Hispanic or Latino	White
1301	Autism	DZ v	Not Hispanic or Latino	White
1302	Autism	DZ v	Not Hispanic or Latino	White
1303	Autism	0	Not Hispanic or Latino	White
1304	Autism	0	Not Hispanic or Latino	White
1305	Autism	0	Not Hispanic or Latino	White
1306	Autism	0	Not Hispanic or Latino	More Than One Race
1307	Autism	0	Not Hispanic or Latino	White
1308	Autism	0	Hispanic or Latino	White
1309	Autism	0	Hispanic or Latino	White
1310	Autism	0	Not Hispanic or Latino	White
1311	Autism	0	Not Hispanic or Latino	White
1312	Autism	0	Not Hispanic or Latino	White
1313	Autism	0	Hispanic or Latino	White
1314	Autism	0	Not Hispanic or Latino	White
1315	Autism	0	Not Hispanic or Latino	White
1316	Autism	0	Not Hispanic or Latino	White
1317	Autism	0	Not Hispanic or Latino	White
1318	Autism	0	Hispanic or Latino	White
1319	NQA	0	Not Hispanic or Latino	White
1320	Autism	0	Not Hispanic or Latino	White
1321	Autism	0	Not Hispanic or Latino	White
1322	Autism	0	Not Hispanic or Latino	White
1323	Autism	0	Hispanic or Latino	White
1324	Autism	0	Not Hispanic or Latino	White
1325	Autism	0	Not Hispanic or Latino	White
1326	Autism	0	Not Hispanic or Latino	White
1327	Autism	0	Not Hispanic or Latino	White
1328	Autism	0	Not Hispanic or Latino	White
1329	Autism	0	Not Hispanic or Latino	White
1330	Autism	0	Not Hispanic or Latino	White
1331	Autism	0	Not Hispanic or Latino	White
1332	Autism	0	Not Hispanic or Latino	White
1333	Autism	0	Not Hispanic or Latino	White
1334	Autism	MZ v	Not Hispanic or Latino	White
1335	Autism	0	Not Hispanic or Latino	White
