# Supplementary material for: Evidence for contribution of common genetic variants within chromosome 8p21.2-8p21.1 to restricted and repetitive behaviors in autism spectrum disorders
Source: BMC Genomics. 2016 Mar 1;17:163. doi: 10.1186/s12864-016-2475-y (PMC4774106; doi:10.1186/s12864-016-2475-y)
Supplement: Additional file 3: — Sample information for 2,588 individuals in SSC. (XLSX 41 kb) [file 12864_2016_2475_MOESM3_ESM.xlsx]

## Sheet: Sheet1
Additional file 3. Sample information for 2,588 individuals in SSC
IS	adir disgnosis
1	1-autism
2	1-autism
3	1-autism
4	1-autism
5	1-autism
6	1-autism
7	1-autism
8	1-autism
9	1-autism
10	1-autism
11	1-autism
12	1-autism
13	1-autism
14	1-autism
15	2-asd
16	1-autism
17	2-asd
18	1-autism
19	1-autism
20	2-asd
21	2-asd
22	1-autism
23	1-autism
24	1-autism
25	1-autism
26	1-autism
27	1-autism
28	1-autism
29	1-autism
30	1-autism
31	2-asd
32	1-autism
33	1-autism
34	1-autism
35	1-autism
36	1-autism
37	1-autism
38	1-autism
39	1-autism
40	1-autism
41	1-autism
42	1-autism
43	1-autism
44	1-autism
45	1-autism
46	1-autism
47	2-asd
48	1-autism
49	1-autism
50	1-autism
51	1-autism
52	1-autism
53	1-autism
54	1-autism
55	1-autism
56	1-autism
57	1-autism
58	2-asd
59	1-autism
60	1-autism
61	1-autism
62	1-autism
63	1-autism
64	1-autism
65	1-autism
66	1-autism
67	1-autism
68	1-autism
69	1-autism
70	1-autism
71	1-autism
72	1-autism
73	1-autism
74	1-autism
75	1-autism
76	1-autism
77	1-autism
78	1-autism
79	1-autism
80	1-autism
81	1-autism
82	1-autism
83	1-autism
84	1-autism
85	1-autism
86	1-autism
87	1-autism
88	1-autism
89	1-autism
90	1-autism
91	1-autism
92	1-autism
93	1-autism
94	1-autism
95	1-autism
96	1-autism
97	1-autism
98	1-autism
99	1-autism
100	1-autism
101	1-autism
102	1-autism
103	1-autism
104	1-autism
105	1-autism
106	1-autism
107	1-autism
108	1-autism
109	1-autism
110	1-autism
111	1-autism
112	1-autism
113	1-autism
114	1-autism
115	1-autism
116	1-autism
117	1-autism
118	1-autism
119	1-autism
120	1-autism
121	1-autism
122	1-autism
123	2-asd
124	1-autism
125	1-autism
126	1-autism
127	1-autism
128	1-autism
129	1-autism
130	1-autism
131	1-autism
132	1-autism
133	1-autism
134	1-autism
135	1-autism
136	1-autism
137	1-autism
138	1-autism
139	1-autism
140	1-autism
141	1-autism
142	1-autism
143	1-autism
144	1-autism
145	2-asd
146	1-autism
147	1-autism
148	1-autism
149	1-autism
150	1-autism
151	1-autism
152	1-autism
153	1-autism
154	1-autism
155	2-asd
156	1-autism
157	1-autism
158	1-autism
159	1-autism
160	1-autism
161	2-asd
162	1-autism
163	1-autism
164	1-autism
165	1-autism
166	1-autism
167	1-autism
168	1-autism
169	1-autism
170	1-autism
171	1-autism
172	1-autism
173	1-autism
174	1-autism
175	1-autism
176	1-autism
177	1-autism
178	2-asd
179	1-autism
180	1-autism
181	1-autism
182	2-asd
183	1-autism
184	1-autism
185	1-autism
186	1-autism
187	1-autism
188	1-autism
189	2-asd
190	1-autism
191	1-autism
192	2-asd
193	1-autism
194	1-autism
195	1-autism
196	1-autism
197	1-autism
198	1-autism
199	1-autism
200	1-autism
201	1-autism
202	1-autism
203	1-autism
204	1-autism
205	2-asd
206	1-autism
207	1-autism
208	2-asd
209	1-autism
210	1-autism
211	1-autism
212	1-autism
213	1-autism
214	1-autism
215	1-autism
216	2-asd
217	1-autism
218	1-autism
219	1-autism
220	1-autism
221	1-autism
222	1-autism
223	1-autism
224	1-autism
225	2-asd
226	1-autism
227	1-autism
228	1-autism
229	1-autism
230	1-autism
231	1-autism
232	1-autism
233	1-autism
234	2-asd
235	1-autism
236	1-autism
237	2-asd
238	1-autism
239	1-autism
240	1-autism
241	1-autism
242	2-asd
243	1-autism
244	1-autism
245	1-autism
246	1-autism
247	1-autism
248	1-autism
249	1-autism
250	1-autism
251	1-autism
252	1-autism
253	1-autism
254	1-autism
255	1-autism
256	1-autism
257	1-autism
258	1-autism
259	1-autism
260	1-autism
261	1-autism
262	1-autism
263	1-autism
264	1-autism
265	1-autism
266	2-asd
267	1-autism
268	1-autism
269	1-autism
270	1-autism
271	1-autism
272	1-autism
273	1-autism
274	1-autism
275	1-autism
276	2-asd
277	1-autism
278	1-autism
279	1-autism
280	1-autism
281	1-autism
282	1-autism
283	1-autism
284	1-autism
285	1-autism
286	1-autism
287	1-autism
288	1-autism
289	1-autism
290	1-autism
291	1-autism
292	2-asd
293	1-autism
294	1-autism
295	1-autism
296	2-asd
297	1-autism
298	2-asd
299	2-asd
300	1-autism
301	1-autism
302	1-autism
303	1-autism
304	1-autism
305	1-autism
306	1-autism
307	2-asd
308	2-asd
309	1-autism
310	1-autism
311	1-autism
312	1-autism
313	1-autism
314	1-autism
315	1-autism
316	1-autism
317	1-autism
318	1-autism
319	1-autism
320	1-autism
321	1-autism
322	1-autism
323	1-autism
324	1-autism
325	1-autism
326	1-autism
327	1-autism
328	1-autism
329	1-autism
330	1-autism
331	1-autism
332	1-autism
333	1-autism
334	1-autism
335	1-autism
336	1-autism
337	1-autism
338	1-autism
339	1-autism
340	1-autism
341	2-asd
342	1-autism
343	1-autism
344	1-autism
345	1-autism
346	1-autism
347	1-autism
348	1-autism
349	1-autism
350	1-autism
351	1-autism
352	1-autism
353	2-asd
354	1-autism
355	1-autism
356	1-autism
357	1-autism
358	1-autism
359	1-autism
360	1-autism
361	1-autism
362	1-autism
363	1-autism
364	1-autism
365	1-autism
366	1-autism
367	1-autism
368	2-asd
369	1-autism
370	1-autism
371	1-autism
372	1-autism
373	1-autism
374	1-autism
375	1-autism
376	1-autism
377	1-autism
378	1-autism
379	1-autism
380	1-autism
381	2-asd
382	1-autism
383	1-autism
384	2-asd
385	1-autism
386	1-autism
387	1-autism
388	1-autism
389	1-autism
390	1-autism
391	1-autism
392	1-autism
393	1-autism
394	1-autism
395	1-autism
396	1-autism
397	1-autism
398	1-autism
399	1-autism
400	1-autism
401	1-autism
402	1-autism
403	1-autism
404	1-autism
405	1-autism
406	1-autism
407	1-autism
408	2-asd
409	1-autism
410	1-autism
411	1-autism
412	2-asd
413	1-autism
414	1-autism
415	1-autism
416	1-autism
417	1-autism
418	1-autism
419	2-asd
420	1-autism
421	1-autism
422	1-autism
423	1-autism
424	1-autism
425	1-autism
426	1-autism
427	1-autism
428	1-autism
429	1-autism
430	1-autism
431	1-autism
432	1-autism
433	1-autism
434	2-asd
435	1-autism
436	1-autism
437	1-autism
438	1-autism
439	1-autism
440	1-autism
441	2-asd
442	1-autism
443	1-autism
444	1-autism
445	1-autism
446	1-autism
447	1-autism
448	1-autism
449	1-autism
450	1-autism
451	1-autism
452	1-autism
453	1-autism
454	2-asd
455	1-autism
456	1-autism
457	1-autism
458	1-autism
459	2-asd
460	2-asd
461	1-autism
462	2-asd
463	1-autism
464	1-autism
465	1-autism
466	1-autism
467	1-autism
468	1-autism
469	1-autism
470	1-autism
471	1-autism
472	1-autism
473	1-autism
474	1-autism
475	1-autism
476	1-autism
477	1-autism
478	1-autism
479	1-autism
480	1-autism
481	1-autism
482	1-autism
483	1-autism
484	1-autism
485	1-autism
486	1-autism
487	1-autism
488	1-autism
489	1-autism
490	1-autism
491	2-asd
492	1-autism
493	1-autism
494	1-autism
495	1-autism
496	1-autism
497	1-autism
498	1-autism
499	1-autism
500	1-autism
501	1-autism
502	1-autism
503	1-autism
504	1-autism
505	1-autism
506	1-autism
507	1-autism
508	1-autism
509	2-asd
510	2-asd
511	1-autism
512	1-autism
513	1-autism
514	1-autism
515	1-autism
516	1-autism
517	1-autism
518	1-autism
519	1-autism
520	1-autism
521	1-autism
522	1-autism
523	1-autism
524	1-autism
525	1-autism
526	1-autism
527	1-autism
528	1-autism
529	1-autism
530	1-autism
531	1-autism
532	2-asd
533	1-autism
534	1-autism
535	2-asd
536	1-autism
537	1-autism
538	1-autism
539	1-autism
540	1-autism
541	1-autism
542	1-autism
543	1-autism
544	1-autism
545	1-autism
546	1-autism
547	2-asd
548	2-asd
549	1-autism
550	1-autism
551	1-autism
552	1-autism
553	1-autism
554	1-autism
555	1-autism
556	1-autism
557	2-asd
558	1-autism
559	1-autism
560	1-autism
561	1-autism
562	1-autism
563	1-autism
564	1-autism
565	1-autism
566	1-autism
567	1-autism
568	1-autism
569	1-autism
570	2-asd
571	1-autism
572	1-autism
573	1-autism
574	1-autism
575	1-autism
576	1-autism
577	2-asd
578	2-asd
579	2-asd
580	1-autism
581	1-autism
582	1-autism
583	1-autism
584	1-autism
585	1-autism
586	1-autism
587	1-autism
588	1-autism
589	1-autism
590	2-asd
591	1-autism
592	1-autism
593	1-autism
594	1-autism
595	1-autism
596	1-autism
597	1-autism
598	1-autism
599	2-asd
600	1-autism
601	1-autism
602	1-autism
603	1-autism
604	1-autism
605	1-autism
606	1-autism
607	1-autism
608	1-autism
609	1-autism
610	1-autism
611	1-autism
612	1-autism
613	1-autism
614	1-autism
615	1-autism
616	1-autism
617	1-autism
618	1-autism
619	1-autism
620	2-asd
621	1-autism
622	1-autism
623	1-autism
624	1-autism
625	1-autism
626	1-autism
627	1-autism
628	1-autism
629	1-autism
630	1-autism
631	2-asd
632	1-autism
633	1-autism
634	1-autism
635	1-autism
636	1-autism
637	1-autism
638	2-asd
639	1-autism
640	1-autism
641	1-autism
642	1-autism
643	1-autism
644	1-autism
645	1-autism
646	1-autism
647	2-asd
648	1-autism
649	1-autism
650	1-autism
651	1-autism
652	1-autism
653	1-autism
654	1-autism
655	1-autism
656	1-autism
657	1-autism
658	1-autism
659	1-autism
660	1-autism
661	1-autism
662	1-autism
663	1-autism
664	1-autism
665	1-autism
666	1-autism
667	1-autism
668	1-autism
669	1-autism
670	2-asd
671	1-autism
672	1-autism
673	1-autism
674	1-autism
675	1-autism
676	1-autism
677	1-autism
678	2-asd
679	1-autism
680	1-autism
681	1-autism
682	1-autism
683	1-autism
684	2-asd
685	2-asd
686	1-autism
687	1-autism
688	1-autism
689	1-autism
690	1-autism
691	1-autism
692	1-autism
693	1-autism
694	1-autism
695	1-autism
696	1-autism
697	1-autism
698	1-autism
699	1-autism
700	2-asd
701	1-autism
702	1-autism
703	1-autism
704	1-autism
705	1-autism
706	1-autism
707	1-autism
708	1-autism
709	1-autism
710	1-autism
711	1-autism
712	1-autism
713	1-autism
714	1-autism
715	1-autism
716	1-autism
717	1-autism
718	1-autism
719	1-autism
720	1-autism
721	1-autism
722	1-autism
723	1-autism
724	1-autism
725	1-autism
726	2-asd
727	1-autism
728	2-asd
729	1-autism
730	1-autism
731	2-asd
732	1-autism
733	1-autism
734	1-autism
735	1-autism
736	1-autism
737	1-autism
738	1-autism
739	1-autism
740	1-autism
741	1-autism
742	1-autism
743	1-autism
744	1-autism
745	1-autism
746	1-autism
747	1-autism
748	2-asd
749	1-autism
750	1-autism
751	1-autism
752	1-autism
753	1-autism
754	1-autism
755	1-autism
756	1-autism
757	1-autism
758	1-autism
759	2-asd
760	1-autism
761	1-autism
762	1-autism
763	1-autism
764	2-asd
765	2-asd
766	2-asd
767	1-autism
768	1-autism
769	1-autism
770	1-autism
771	1-autism
772	1-autism
773	1-autism
774	1-autism
775	1-autism
776	2-asd
777	1-autism
778	1-autism
779	1-autism
780	2-asd
781	1-autism
782	1-autism
783	1-autism
784	1-autism
785	1-autism
786	1-autism
787	1-autism
788	2-asd
789	1-autism
790	1-autism
791	1-autism
792	1-autism
793	1-autism
794	2-asd
795	1-autism
796	1-autism
797	1-autism
798	1-autism
799	2-asd
800	1-autism
801	1-autism
802	2-asd
803	2-asd
804	1-autism
805	1-autism
806	1-autism
807	1-autism
808	1-autism
809	1-autism
810	1-autism
811	1-autism
812	1-autism
813	1-autism
814	1-autism
815	1-autism
816	1-autism
817	1-autism
818	1-autism
819	1-autism
820	1-autism
821	2-asd
822	1-autism
823	1-autism
824	1-autism
825	1-autism
826	1-autism
827	1-autism
828	1-autism
829	2-asd
830	1-autism
831	1-autism
832	2-asd
833	1-autism
834	1-autism
835	1-autism
836	1-autism
837	1-autism
838	2-asd
839	1-autism
840	1-autism
841	1-autism
842	1-autism
843	1-autism
844	1-autism
845	1-autism
846	1-autism
847	1-autism
848	1-autism
849	1-autism
850	1-autism
851	1-autism
852	1-autism
853	1-autism
854	2-asd
855	1-autism
856	1-autism
857	1-autism
858	2-asd
859	1-autism
860	1-autism
861	1-autism
862	1-autism
863	1-autism
864	2-asd
865	2-asd
866	1-autism
867	2-asd
868	1-autism
869	1-autism
870	1-autism
871	2-asd
872	1-autism
873	1-autism
874	2-asd
875	1-autism
876	1-autism
877	1-autism
878	1-autism
879	2-asd
880	1-autism
881	1-autism
882	1-autism
883	1-autism
884	1-autism
885	1-autism
886	2-asd
887	1-autism
888	1-autism
889	1-autism
890	1-autism
891	2-asd
892	1-autism
893	2-asd
894	1-autism
895	1-autism
896	2-asd
897	1-autism
898	1-autism
899	1-autism
900	1-autism
901	1-autism
902	1-autism
903	1-autism
904	1-autism
905	1-autism
906	2-asd
907	1-autism
908	1-autism
909	1-autism
910	1-autism
911	1-autism
912	1-autism
913	1-autism
914	1-autism
915	1-autism
916	1-autism
917	1-autism
918	2-asd
919	1-autism
920	1-autism
921	1-autism
922	1-autism
923	1-autism
924	1-autism
925	1-autism
926	1-autism
927	1-autism
928	1-autism
929	1-autism
930	1-autism
931	1-autism
932	1-autism
933	1-autism
934	1-autism
935	1-autism
936	2-asd
937	1-autism
938	1-autism
939	1-autism
940	1-autism
941	2-asd
942	1-autism
943	2-asd
944	1-autism
945	1-autism
946	1-autism
947	1-autism
948	2-asd
949	1-autism
950	1-autism
951	1-autism
952	1-autism
953	1-autism
954	1-autism
955	1-autism
956	1-autism
957	1-autism
958	1-autism
959	1-autism
960	1-autism
961	1-autism
962	1-autism
963	2-asd
964	1-autism
965	1-autism
966	1-autism
967	1-autism
968	1-autism
969	1-autism
970	1-autism
971	1-autism
972	1-autism
973	1-autism
974	1-autism
975	1-autism
976	1-autism
977	1-autism
978	1-autism
979	1-autism
980	1-autism
981	1-autism
982	1-autism
983	1-autism
984	1-autism
985	1-autism
986	2-asd
987	1-autism
988	1-autism
989	1-autism
990	2-asd
991	2-asd
992	1-autism
993	1-autism
994	1-autism
995	1-autism
996	1-autism
997	1-autism
998	1-autism
999	2-asd
1000	1-autism
1001	1-autism
1002	1-autism
1003	1-autism
1004	1-autism
1005	1-autism
1006	1-autism
1007	1-autism
1008	1-autism
1009	1-autism
1010	1-autism
1011	1-autism
1012	1-autism
1013	1-autism
1014	1-autism
1015	1-autism
1016	1-autism
1017	1-autism
1018	1-autism
1019	1-autism
1020	1-autism
1021	1-autism
1022	1-autism
1023	1-autism
1024	2-asd
1025	1-autism
1026	1-autism
1027	1-autism
1028	1-autism
1029	1-autism
1030	1-autism
1031	1-autism
1032	1-autism
1033	1-autism
1034	2-asd
1035	1-autism
1036	1-autism
1037	2-asd
1038	1-autism
1039	1-autism
1040	2-asd
1041	1-autism
1042	1-autism
1043	1-autism
1044	1-autism
1045	1-autism
1046	1-autism
1047	1-autism
1048	1-autism
1049	1-autism
1050	1-autism
1051	1-autism
1052	1-autism
1053	1-autism
1054	2-asd
1055	1-autism
1056	1-autism
1057	1-autism
1058	1-autism
1059	1-autism
1060	1-autism
1061	1-autism
1062	1-autism
1063	1-autism
1064	1-autism
1065	1-autism
1066	1-autism
1067	1-autism
1068	1-autism
1069	1-autism
1070	1-autism
1071	1-autism
1072	1-autism
1073	2-asd
1074	1-autism
1075	1-autism
1076	1-autism
1077	1-autism
1078	1-autism
1079	1-autism
1080	1-autism
1081	1-autism
1082	1-autism
1083	1-autism
1084	1-autism
1085	2-asd
1086	1-autism
1087	1-autism
1088	1-autism
1089	1-autism
1090	1-autism
1091	1-autism
1092	1-autism
1093	1-autism
1094	1-autism
1095	1-autism
1096	1-autism
1097	1-autism
1098	1-autism
1099	1-autism
1100	1-autism
1101	1-autism
1102	1-autism
1103	1-autism
1104	1-autism
1105	2-asd
1106	1-autism
1107	1-autism
1108	1-autism
1109	1-autism
1110	1-autism
1111	1-autism
1112	1-autism
1113	1-autism
1114	1-autism
1115	1-autism
1116	1-autism
1117	1-autism
1118	1-autism
1119	1-autism
1120	2-asd
1121	1-autism
1122	1-autism
1123	2-asd
1124	1-autism
1125	1-autism
1126	1-autism
1127	1-autism
1128	2-asd
1129	1-autism
1130	2-asd
1131	1-autism
1132	1-autism
1133	1-autism
1134	1-autism
1135	1-autism
1136	2-asd
1137	1-autism
1138	1-autism
1139	1-autism
1140	1-autism
1141	1-autism
1142	1-autism
1143	1-autism
1144	1-autism
1145	1-autism
1146	1-autism
1147	1-autism
1148	1-autism
1149	1-autism
1150	1-autism
1151	1-autism
1152	1-autism
1153	1-autism
1154	1-autism
1155	1-autism
1156	1-autism
1157	1-autism
1158	1-autism
1159	2-asd
1160	1-autism
1161	1-autism
1162	1-autism
1163	1-autism
1164	1-autism
1165	1-autism
1166	1-autism
1167	1-autism
1168	1-autism
1169	1-autism
1170	1-autism
1171	1-autism
1172	1-autism
1173	1-autism
1174	1-autism
1175	2-asd
1176	1-autism
1177	1-autism
1178	1-autism
1179	1-autism
1180	2-asd
1181	1-autism
1182	1-autism
1183	1-autism
1184	1-autism
1185	1-autism
1186	1-autism
1187	1-autism
1188	1-autism
1189	1-autism
1190	1-autism
1191	1-autism
1192	1-autism
1193	1-autism
1194	1-autism
1195	1-autism
1196	1-autism
1197	1-autism
1198	1-autism
1199	1-autism
1200	1-autism
1201	1-autism
1202	1-autism
1203	1-autism
1204	1-autism
1205	2-asd
1206	1-autism
1207	1-autism
1208	1-autism
1209	1-autism
1210	1-autism
1211	2-asd
1212	1-autism
1213	1-autism
1214	1-autism
1215	1-autism
1216	1-autism
1217	1-autism
1218	1-autism
1219	1-autism
1220	1-autism
1221	1-autism
1222	2-asd
1223	1-autism
1224	1-autism
1225	1-autism
1226	2-asd
1227	1-autism
1228	1-autism
1229	1-autism
1230	1-autism
1231	1-autism
1232	1-autism
1233	1-autism
1234	1-autism
1235	1-autism
1236	1-autism
1237	1-autism
1238	1-autism
1239	1-autism
1240	1-autism
1241	1-autism
1242	1-autism
1243	1-autism
1244	1-autism
1245	1-autism
1246	1-autism
1247	1-autism
1248	1-autism
1249	1-autism
1250	2-asd
1251	2-asd
1252	1-autism
1253	1-autism
1254	1-autism
1255	1-autism
1256	1-autism
1257	1-autism
1258	2-asd
1259	1-autism
1260	1-autism
1261	1-autism
1262	2-asd
1263	1-autism
1264	1-autism
1265	1-autism
1266	1-autism
1267	1-autism
1268	1-autism
1269	1-autism
1270	1-autism
1271	1-autism
1272	1-autism
1273	1-autism
1274	1-autism
1275	1-autism
1276	1-autism
1277	2-asd
1278	1-autism
1279	1-autism
1280	1-autism
1281	1-autism
1282	1-autism
1283	1-autism
1284	1-autism
1285	1-autism
1286	1-autism
1287	1-autism
1288	1-autism
1289	1-autism
1290	1-autism
1291	1-autism
1292	1-autism
1293	1-autism
1294	1-autism
1295	1-autism
1296	1-autism
1297	1-autism
1298	1-autism
1299	1-autism
1300	1-autism
1301	1-autism
1302	1-autism
1303	1-autism
1304	1-autism
1305	1-autism
1306	1-autism
1307	2-asd
1308	1-autism
1309	1-autism
1310	2-asd
1311	1-autism
1312	2-asd
1313	1-autism
1314	1-autism
1315	1-autism
1316	1-autism
1317	1-autism
1318	1-autism
1319	2-asd
1320	1-autism
1321	1-autism
1322	1-autism
1323	1-autism
1324	1-autism
1325	1-autism
1326	1-autism
1327	1-autism
1328	1-autism
1329	1-autism
1330	1-autism
1331	1-autism
1332	1-autism
1333	1-autism
1334	1-autism
1335	1-autism
1336	1-autism
1337	1-autism
1338	1-autism
1339	1-autism
1340	2-asd
1341	1-autism
1342	1-autism
1343	1-autism
1344	1-autism
1345	1-autism
1346	1-autism
1347	1-autism
1348	1-autism
1349	1-autism
1350	1-autism
1351	1-autism
1352	1-autism
1353	1-autism
1354	1-autism
1355	1-autism
1356	1-autism
1357	1-autism
1358	1-autism
1359	1-autism
1360	1-autism
1361	1-autism
1362	1-autism
1363	1-autism
1364	1-autism
1365	1-autism
1366	1-autism
1367	1-autism
1368	1-autism
1369	2-asd
1370	1-autism
1371	2-asd
1372	1-autism
1373	1-autism
1374	1-autism
1375	1-autism
1376	1-autism
1377	1-autism
1378	1-autism
1379	1-autism
1380	1-autism
1381	2-asd
1382	1-autism
1383	1-autism
1384	2-asd
1385	1-autism
1386	1-autism
1387	1-autism
1388	2-asd
1389	1-autism
1390	1-autism
1391	2-asd
1392	1-autism
1393	1-autism
1394	1-autism
1395	1-autism
1396	1-autism
1397	1-autism
1398	1-autism
1399	1-autism
1400	1-autism
1401	2-asd
1402	1-autism
1403	1-autism
1404	1-autism
1405	1-autism
1406	1-autism
1407	1-autism
1408	1-autism
1409	1-autism
1410	1-autism
1411	1-autism
1412	1-autism
1413	1-autism
1414	1-autism
1415	1-autism
1416	1-autism
1417	1-autism
1418	1-autism
1419	1-autism
1420	1-autism
1421	1-autism
1422	1-autism
1423	1-autism
1424	1-autism
1425	1-autism
1426	1-autism
1427	1-autism
1428	1-autism
1429	1-autism
1430	1-autism
1431	1-autism
1432	1-autism
1433	1-autism
1434	1-autism
1435	1-autism
1436	1-autism
1437	1-autism
1438	1-autism
1439	1-autism
1440	1-autism
1441	1-autism
1442	1-autism
1443	1-autism
1444	1-autism
1445	2-asd
1446	1-autism
1447	1-autism
1448	1-autism
1449	1-autism
1450	2-asd
1451	1-autism
1452	1-autism
1453	1-autism
1454	1-autism
1455	1-autism
1456	2-asd
1457	1-autism
1458	1-autism
1459	1-autism
1460	1-autism
1461	1-autism
1462	2-asd
1463	2-asd
1464	1-autism
1465	1-autism
1466	1-autism
1467	1-autism
1468	2-asd
1469	1-autism
1470	1-autism
1471	1-autism
1472	1-autism
1473	2-asd
1474	1-autism
1475	1-autism
1476	1-autism
1477	1-autism
1478	2-asd
1479	1-autism
1480	1-autism
1481	1-autism
1482	1-autism
1483	1-autism
1484	1-autism
1485	1-autism
1486	1-autism
1487	1-autism
1488	1-autism
1489	1-autism
1490	1-autism
1491	1-autism
1492	1-autism
1493	1-autism
1494	1-autism
1495	1-autism
1496	1-autism
1497	2-asd
1498	1-autism
1499	1-autism
1500	1-autism
1501	1-autism
1502	1-autism
1503	1-autism
1504	1-autism
1505	1-autism
1506	1-autism
1507	1-autism
1508	1-autism
1509	1-autism
1510	2-asd
1511	1-autism
1512	1-autism
1513	2-asd
1514	1-autism
1515	1-autism
1516	2-asd
1517	1-autism
1518	1-autism
1519	1-autism
1520	1-autism
1521	1-autism
1522	1-autism
1523	1-autism
1524	1-autism
1525	1-autism
1526	1-autism
1527	1-autism
1528	1-autism
1529	1-autism
1530	1-autism
1531	1-autism
1532	1-autism
1533	1-autism
1534	1-autism
1535	1-autism
1536	1-autism
1537	1-autism
1538	1-autism
1539	1-autism
1540	1-autism
1541	1-autism
1542	1-autism
1543	1-autism
1544	1-autism
1545	1-autism
1546	2-asd
1547	2-asd
1548	1-autism
1549	1-autism
1550	1-autism
1551	1-autism
1552	1-autism
1553	1-autism
1554	1-autism
1555	1-autism
1556	1-autism
1557	1-autism
1558	1-autism
1559	1-autism
1560	1-autism
1561	1-autism
1562	2-asd
1563	1-autism
1564	1-autism
1565	1-autism
1566	1-autism
1567	2-asd
1568	1-autism
1569	2-asd
1570	1-autism
1571	2-asd
1572	1-autism
1573	1-autism
1574	1-autism
1575	1-autism
1576	1-autism
1577	1-autism
1578	1-autism
1579	1-autism
1580	1-autism
1581	1-autism
1582	1-autism
1583	1-autism
1584	1-autism
1585	2-asd
1586	1-autism
1587	1-autism
1588	1-autism
1589	1-autism
1590	1-autism
1591	1-autism
1592	2-asd
1593	1-autism
1594	1-autism
1595	1-autism
1596	1-autism
1597	1-autism
1598	1-autism
1599	1-autism
1600	1-autism
1601	2-asd
1602	1-autism
1603	1-autism
1604	1-autism
1605	1-autism
1606	1-autism
1607	1-autism
1608	1-autism
1609	1-autism
1610	2-asd
1611	1-autism
1612	1-autism
1613	1-autism
1614	1-autism
1615	1-autism
1616	1-autism
1617	1-autism
1618	1-autism
1619	1-autism
1620	1-autism
1621	1-autism
1622	1-autism
1623	1-autism
1624	1-autism
1625	1-autism
1626	1-autism
1627	1-autism
1628	1-autism
1629	1-autism
1630	1-autism
1631	1-autism
1632	1-autism
1633	1-autism
1634	1-autism
1635	1-autism
1636	1-autism
1637	2-asd
1638	1-autism
1639	1-autism
1640	2-asd
1641	1-autism
1642	1-autism
1643	1-autism
1644	1-autism
1645	2-asd
1646	1-autism
1647	1-autism
1648	1-autism
1649	1-autism
1650	1-autism
1651	1-autism
1652	1-autism
1653	1-autism
1654	1-autism
1655	1-autism
1656	1-autism
1657	1-autism
1658	1-autism
1659	1-autism
1660	1-autism
1661	1-autism
1662	1-autism
1663	1-autism
1664	1-autism
1665	1-autism
1666	1-autism
1667	1-autism
1668	1-autism
1669	1-autism
1670	1-autism
1671	1-autism
1672	1-autism
1673	1-autism
1674	1-autism
1675	1-autism
1676	1-autism
1677	1-autism
1678	1-autism
1679	1-autism
1680	1-autism
1681	1-autism
1682	1-autism
1683	1-autism
1684	1-autism
1685	1-autism
1686	1-autism
1687	1-autism
1688	1-autism
1689	1-autism
1690	1-autism
1691	1-autism
1692	2-asd
1693	1-autism
1694	1-autism
1695	1-autism
1696	1-autism
1697	1-autism
1698	1-autism
1699	1-autism
1700	1-autism
1701	2-asd
1702	1-autism
1703	1-autism
1704	1-autism
1705	1-autism
1706	1-autism
1707	1-autism
1708	1-autism
1709	1-autism
1710	1-autism
1711	1-autism
1712	1-autism
1713	1-autism
1714	1-autism
1715	1-autism
1716	1-autism
1717	1-autism
1718	1-autism
1719	1-autism
1720	1-autism
1721	1-autism
1722	1-autism
1723	1-autism
1724	1-autism
1725	1-autism
1726	1-autism
1727	1-autism
1728	1-autism
1729	1-autism
1730	1-autism
1731	1-autism
1732	1-autism
1733	1-autism
1734	1-autism
1735	1-autism
1736	1-autism
1737	1-autism
1738	1-autism
1739	1-autism
1740	2-asd
1741	1-autism
1742	1-autism
1743	1-autism
1744	1-autism
1745	1-autism
1746	1-autism
1747	1-autism
1748	1-autism
1749	1-autism
1750	1-autism
1751	1-autism
1752	1-autism
1753	2-asd
1754	1-autism
1755	1-autism
1756	1-autism
1757	1-autism
1758	1-autism
1759	1-autism
1760	1-autism
1761	1-autism
1762	1-autism
1763	1-autism
1764	2-asd
1765	1-autism
1766	2-asd
1767	2-asd
1768	1-autism
1769	2-asd
1770	1-autism
1771	2-asd
1772	1-autism
1773	1-autism
1774	1-autism
1775	1-autism
1776	1-autism
1777	2-asd
1778	1-autism
1779	1-autism
1780	1-autism
1781	1-autism
1782	1-autism
1783	1-autism
1784	1-autism
1785	1-autism
1786	1-autism
1787	1-autism
1788	1-autism
1789	1-autism
1790	1-autism
1791	1-autism
1792	1-autism
1793	1-autism
1794	1-autism
1795	1-autism
1796	1-autism
1797	1-autism
1798	1-autism
1799	1-autism
1800	1-autism
1801	1-autism
1802	1-autism
1803	1-autism
1804	2-asd
1805	1-autism
1806	1-autism
1807	1-autism
1808	1-autism
1809	1-autism
1810	1-autism
1811	1-autism
1812	1-autism
1813	1-autism
1814	1-autism
1815	1-autism
1816	1-autism
1817	1-autism
1818	1-autism
1819	1-autism
1820	1-autism
1821	1-autism
1822	1-autism
1823	1-autism
1824	2-asd
1825	1-autism
1826	1-autism
1827	1-autism
1828	1-autism
1829	1-autism
1830	1-autism
1831	1-autism
1832	1-autism
1833	1-autism
1834	1-autism
1835	1-autism
1836	1-autism
1837	1-autism
1838	1-autism
1839	1-autism
1840	1-autism
1841	1-autism
1842	2-asd
1843	1-autism
1844	1-autism
1845	1-autism
1846	1-autism
1847	1-autism
1848	1-autism
1849	1-autism
1850	1-autism
1851	1-autism
1852	1-autism
1853	1-autism
1854	1-autism
1855	1-autism
1856	1-autism
1857	2-asd
1858	1-autism
1859	1-autism
1860	1-autism
1861	1-autism
1862	1-autism
1863	1-autism
1864	1-autism
1865	1-autism
1866	1-autism
1867	1-autism
1868	1-autism
1869	2-asd
1870	1-autism
1871	1-autism
1872	1-autism
1873	2-asd
1874	1-autism
1875	1-autism
1876	1-autism
1877	1-autism
1878	1-autism
1879	1-autism
1880	1-autism
1881	1-autism
1882	1-autism
1883	1-autism
1884	1-autism
1885	1-autism
1886	1-autism
1887	1-autism
1888	1-autism
1889	1-autism
1890	1-autism
1891	1-autism
1892	1-autism
1893	1-autism
1894	1-autism
1895	1-autism
1896	1-autism
1897	1-autism
1898	1-autism
1899	1-autism
1900	1-autism
1901	1-autism
1902	1-autism
1903	1-autism
1904	1-autism
1905	1-autism
1906	1-autism
1907	1-autism
1908	1-autism
1909	2-asd
1910	1-autism
1911	1-autism
1912	1-autism
1913	1-autism
1914	1-autism
1915	1-autism
1916	2-asd
1917	2-asd
1918	1-autism
1919	1-autism
1920	1-autism
1921	1-autism
1922	1-autism
1923	1-autism
1924	1-autism
1925	1-autism
1926	1-autism
1927	1-autism
1928	1-autism
1929	1-autism
1930	1-autism
1931	1-autism
1932	1-autism
1933	1-autism
1934	1-autism
1935	1-autism
1936	1-autism
1937	1-autism
1938	1-autism
1939	1-autism
1940	1-autism
1941	2-asd
1942	1-autism
1943	1-autism
1944	1-autism
1945	1-autism
1946	1-autism
1947	1-autism
1948	1-autism
1949	1-autism
1950	1-autism
1951	1-autism
1952	1-autism
1953	1-autism
1954	1-autism
1955	1-autism
1956	1-autism
1957	1-autism
1958	1-autism
1959	1-autism
1960	1-autism
1961	1-autism
1962	1-autism
1963	1-autism
1964	1-autism
1965	1-autism
1966	2-asd
1967	1-autism
1968	1-autism
1969	1-autism
1970	1-autism
1971	1-autism
1972	1-autism
1973	1-autism
1974	1-autism
1975	1-autism
1976	1-autism
1977	1-autism
1978	1-autism
1979	1-autism
1980	1-autism
1981	1-autism
1982	1-autism
1983	1-autism
1984	1-autism
1985	1-autism
1986	1-autism
1987	1-autism
1988	1-autism
1989	2-asd
1990	1-autism
1991	1-autism
1992	1-autism
1993	1-autism
1994	1-autism
1995	1-autism
1996	2-asd
1997	1-autism
1998	1-autism
[truncated: 590 more rows]
