# Supplementary material for: Evidence for contribution of common genetic variants within chromosome 8p21.2-8p21.1 to restricted and repetitive behaviors in autism spectrum disorders
Source: BMC Genomics. 2016 Mar 1;17:163. doi: 10.1186/s12864-016-2475-y (PMC4774106; doi:10.1186/s12864-016-2475-y)
Supplement: Additional file 4: — Current scores for eleven ADI-R items in AGRE that assess restricted repetitive behaviors. (XLSX 68 kb) [file 12864_2016_2475_MOESM4_ESM.xlsx]

## Sheet: Sheet1
Additional file 4. Current scores for eleven ADI-R items in AGRE that assess restricted repetitive behaviors
CCIRINT:Circumscribed interests CCHANGE: Difficulties with change CRESIS: Resistance to change CCRIT: Compulsions/rituals CNOISE: Sensitivity to noise CABINR: Abnormal/Idiosyncratic response CUNSENS: Unusual sensory interests CHFMAN: Hand and finger mannerisms COTHMAN: Complex mannerisms or stereotyped body movements CUNPROC: Unusual preoccupations CUSEOBJ: Repetitive use of objects
Individual_ID	CCIRINT	CCHANGE	CRESIS	CCRIT	CNOISE	CABINR	CUNSENS	CHFMAN	COTHMAN	CUNPROC	CUSEOBJ
1	0	0	0	1	2	0	0	0	1	0	0
2	0	0	0	0	1	0	0	2	0	0	1
3	0	0	0	1	2	3	0	1	0	0	0
4	0	0	0	0	0	1	0	0	0	2	0
5	0	0	0	0	1	0	0	1	0	1	0
6	0	0	0	0	1	0	0	0	1	0	1
7	2	2	0	0	0	0	0	0	3	0	0
8	0	0	0	0	0	1	1	0	0	0	2
9	0	1	0	0	0	1	0	0	2	0	1
10	0	0	0	0	2	0	1	1	2	0	3
11	1	0	0	2	2	2	0	0	0	1	0
12	0	1	0	2	2	0	1	1	2	2	1
13	2	1	2	0	2	1	0	0	2	0	1
14	0	0	0	0	0	0	1	0	1	0	1
15	0	0	0	0	0	1	2	1	3	0	2
16	0	2	0	0	0	0	1	1	2	2	0
17	1	1	0	0	1	0	1	1	1	0	0
18	0	0	0	1	1	1	0	0	0	1	1
19	0	2	0	1	1	0	2	3	3	2	3
20	0	3	0	0	2	0	1	1	0	1	0
21	1	1	0	0	1	0	0	0	1	1	0
22	1	1	0	0	0	3	0	1	0	0	0
23	0	0	0	0	0	0	0	0	1	0	0
24	0	0	0	1	0	0	1	0	3	1	1
25	3	1	0	0	2	0	2	2	0	0	0
26	0	0	0	0	2	2	0	0	0	0	0
27	3	2	1	0	0	0	0	2	0	0	1
28	1	0	2	1	2	0	2	2	1	1	1
29	0	1	0	0	0	2	1	0	0	2	0
30	2	3	0	1	2	3	0	0	0	0	1
31	2	0	0	0	3	2	1	0	2	3	1
32	3	0	2	2	0	0	1	2	1	0	3
33	2	2	1	0	2	1	2	1	0	0	0
34	1	0	0	0	0	0	0	0	0	0	0
35	0	1	0	1	2	0	0	0	0	0	0
36	2	0	0	1	2	2	1	0	0	1	0
37	0	0	0	0	0	0	1	3	2	0	1
38	1	0	0	1	1	2	0	0	0	0	0
39	3	0	0	0	2	3	2	0	0	2	3
40	0	1	0	1	3	0	0	2	0	0	0
41	2	2	0	3	0	0	0	1	0	0	0
42	0	2	2	0	1	0	0	0	0	0	2
43	0	0	0	2	0	0	1	2	0	0	2
44	0	1	1	2	2	1	0	1	2	0	2
45	1	0	0	0	0	0	0	0	0	0	0
46	0	2	0	1	3	2	1	1	0	0	0
47	2	1	0	1	2	0	0	0	1	0	0
48	2	0	0	0	1	2	1	0	2	0	1
49	0	2	0	2	0	1	0	0	3	2	0
50	1	0	0	0	0	1	1	2	0	0	0
51	2	2	1	0	1	1	0	0	0	0	0
52	0	0	0	3	0	0	0	2	2	0	1
53	2	0	0	0	2	0	0	0	0	0	0
54	1	2	0	2	1	0	1	2	1	1	2
55	0	0	0	0	0	0	1	2	1	0	1
56	1	1	0	0	2	0	0	0	1	1	0
57	0	0	0	0	1	0	2	1	1	0	0
58	1	0	0	1	0	1	1	0	0	0	1
59	0	1	0	0	2	1	1	0	0	0	1
60	3	2	0	3	0	2	0	2	2	0	0
61	0	0	0	2	1	0	1	2	2	0	1
62	0	2	0	1	2	2	0	1	1	2	0
63	0	0	0	0	0	0	2	1	1	2	1
64	2	1	0	2	0	0	0	2	3	0	1
65	1	0	0	0	0	0	0	0	0	0	0
66	0	1	0	1	0	1	1	1	2	1	0
67	0	2	0	0	2	0	0	2	0	0	0
68	0	0	0	0	2	2	1	0	0	2	2
69	0	0	0	0	0	0	1	2	0	0	1
70	0	1	0	0	0	2	0	0	0	1	1
71	0	0	0	0	0	1	1	0	1	0	1
72	0	2	2	0	3	0	2	2	0	0	3
73	3	1	1	1	2	1	2	1	2	0	1
74	0	2	0	0	0	3	0	0	1	1	0
75	2	2	1	2	2	3	2	1	3	3	3
76	0	1	0	0	2	2	2	2	3	2	2
77	0	0	0	0	2	0	0	0	0	0	0
78	1	0	0	0	0	0	1	0	0	0	1
79	0	0	0	0	0	0	1	1	2	0	2
80	3	0	0	0	0	0	0	0	0	1	0
81	1	2	0	0	0	1	1	0	0	0	0
82	2	1	0	2	2	1	0	0	1	1	0
83	3	1	0	1	0	1	0	1	1	1	0
84	0	0	0	1	0	1	1	0	1	0	1
85	1	0	0	0	0	0	0	0	0	0	0
86	0	0	0	0	0	0	0	0	0	0	0
87	1	0	0	0	0	0	0	0	0	0	0
88	0	0	1	2	0	0	1	0	0	0	0
89	0	1	0	1	1	0	1	1	0	0	0
90	0	1	0	1	3	2	1	0	2	0	0
91	0	2	0	1	2	2	2	2	0	0	1
92	0	0	0	0	1	0	1	1	2	0	0
93	0	1	1	2	2	0	2	2	2	0	2
94	1	1	0	2	1	0	1	0	0	0	1
95	0	2	0	3	0	2	2	0	3	0	3
96	0	1	0	2	0	0	1	0	0	0	1
97	1	0	0	1	0	1	0	0	1	0	0
98	0	3	0	1	2	3	1	2	0	3	0
99	0	3	0	2	0	0	1	3	0	3	3
100	0	0	0	0	1	1	2	0	2	0	1
101	0	0	2	2	2	0	0	2	0	0	2
102	0	0	0	1	2	0	1	2	0	0	0
103	0	0	0	0	0	0	0	0	2	0	3
104	0	0	1	2	0	0	1	0	0	0	1
105	0	1	3	0	0	0	1	0	1	0	1
106	0	0	0	1	0	0	0	0	0	0	1
107	0	1	0	0	2	1	1	1	2	0	2
108	1	2	0	0	2	1	0	0	1	0	0
109	0	0	0	0	0	0	2	1	2	0	1
110	1	1	0	2	2	2	1	1	3	1	1
111	3	3	2	3	0	2	2	0	1	1	2
112	3	0	0	0	1	3	0	1	2	0	2
113	0	0	0	0	0	0	0	1	0	0	0
114	0	0	0	0	1	0	0	2	2	1	0
115	0	0	0	0	0	0	0	1	0	0	0
116	0	2	0	1	0	1	0	2	1	2	1
117	0	0	0	1	2	1	1	1	1	1	0
118	0	1	0	0	0	2	2	2	3	1	3
119	2	0	0	0	2	0	0	0	0	0	0
120	0	1	0	3	1	0	1	1	2	0	0
121	0	1	1	1	1	1	1	0	1	1	1
122	0	1	0	0	2	2	0	0	1	3	2
123	1	0	0	0	1	0	0	0	1	0	0
124	0	2	2	3	3	2	1	1	1	1	0
125	1	3	1	2	1	0	0	0	1	0	1
126	0	0	0	0	0	0	2	2	0	0	1
127	1	1	1	2	2	2	0	1	0	0	0
128	0	2	0	0	0	2	2	0	0	3	3
129	0	0	0	0	0	0	1	2	1	0	1
130	0	0	0	0	0	0	1	0	0	0	0
131	0	2	0	3	0	2	2	1	0	3	0
132	0	2	0	2	1	2	0	0	0	0	0
133	2	2	1	3	2	2	0	1	0	1	1
134	3	1	1	2	0	1	0	0	0	1	0
135	0	0	0	0	2	1	0	0	1	0	0
136	0	0	0	0	0	0	0	0	0	0	0
137	0	1	0	2	3	2	0	1	1	0	0
138	2	1	0	0	2	1	0	0	0	0	0
139	3	3	0	2	1	2	0	0	0	0	0
140	0	1	0	1	0	2	1	0	0	3	0
141	0	1	0	2	0	2	1	0	3	0	0
142	0	0	0	0	1	0	2	2	1	0	3
143	0	0	1	0	1	0	2	0	2	0	2
144	0	0	0	0	1	0	0	1	0	0	0
145	0	1	0	0	2	0	0	0	3	0	2
146	0	0	0	0	2	0	1	0	2	0	0
147	0	0	0	0	0	0	0	0	0	0	0
148	1	0	0	0	0	0	2	2	2	0	0
149	0	0	0	1	1	1	1	1	1	0	0
150	0	0	0	0	0	1	0	2	1	0	0
151	0	0	0	1	0	0	0	2	2	0	0
152	0	2	2	2	0	2	2	2	2	0	1
153	0	0	0	0	2	3	2	2	0	0	3
154	0	0	0	0	2	1	0	0	0	0	1
155	0	0	0	0	2	0	1	0	1	3	0
156	0	0	0	0	0	1	0	1	1	0	0
157	0	1	0	1	1	2	0	0	1	0	2
158	0	1	0	0	2	1	1	1	3	0	1
159	0	0	0	2	0	1	0	0	2	0	0
160	0	3	0	3	0	2	2	3	2	0	2
161	1	2	1	2	3	2	2	1	2	1	3
162	1	2	0	2	2	2	0	0	0	0	1
163	0	2	2	2	0	1	1	2	2	2	3
164	0	3	0	1	2	2	0	1	2	0	0
165	2	1	0	0	3	0	0	0	0	0	0
166	0	0	0	0	1	0	2	2	1	0	3
167	0	0	3	2	1	1	1	2	2	0	1
168	1	0	0	0	1	0	1	2	2	0	0
169	0	3	2	2	0	0	2	1	2	0	3
170	0	1	0	3	2	1	0	0	1	0	0
171	0	0	0	0	0	0	1	3	1	0	1
172	1	0	0	0	1	0	0	0	0	0	0
173	3	1	0	1	0	2	0	1	0	0	1
174	2	0	0	0	0	1	0	1	0	0	0
175	1	1	0	2	0	0	0	1	2	0	1
176	0	2	0	2	2	2	0	1	2	2	1
177	0	1	0	2	0	0	0	1	1	0	0
178	0	2	0	2	2	3	2	1	3	0	1
179	1	1	0	0	2	1	0	1	2	0	0
180	0	0	0	0	0	1	1	2	2	1	1
181	0	2	0	0	0	0	0	1	0	3	0
182	1	1	0	1	0	0	0	1	1	1	0
183	0	2	2	2	0	0	2	2	1	0	3
184	2	1	1	1	2	0	0	0	0	0	0
185	0	1	2	2	0	0	2	1	2	0	1
186	2	2	0	2	1	1	2	0	2	2	2
187	0	0	0	0	0	2	1	0	1	0	0
188	0	0	0	1	1	0	0	0	1	0	0
189	3	3	1	3	2	2	1	0	0	1	0
190	0	2	2	1	2	0	2	1	2	1	1
191	0	1	0	1	2	1	1	2	1	0	0
192	0	3	0	1	2	1	0	1	2	0	0
193	0	0	0	0	0	0	1	2	0	0	1
194	0	0	0	3	3	0	0	1	3	0	1
195	2	2	2	2	2	2	1	0	0	1	1
196	3	2	0	2	1	1	1	1	0	1	0
197	0	1	1	1	0	0	2	2	2	2	2
198	2	2	0	0	2	0	1	2	2	0	0
199	1	2	0	1	1	0	1	0	0	1	0
200	0	0	0	0	0	0	1	0	0	2	2
201	3	0	0	1	0	2	0	0	0	0	0
202	0	0	0	0	2	0	1	2	1	0	3
203	0	1	0	0	3	0	0	1	0	0	1
204	2	2	0	0	2	2	1	3	2	2	2
205	0	2	1	3	2	2	0	2	3	2	1
206	0	0	0	0	1	0	1	1	2	0	0
207	1	1	1	0	1	1	1	0	1	0	2
208	0	3	0	0	3	0	2	3	3	1	3
209	0	0	0	0	0	0	2	2	3	2	2
210	1	1	0	2	0	1	1	1	0	0	1
211	0	2	0	0	3	0	2	3	2	0	3
212	0	0	0	0	2	2	0	0	0	2	0
213	0	1	0	1	3	0	0	0	2	3	3
214	1	1	0	1	3	1	0	3	0	0	1
215	0	1	0	0	0	0	0	0	0	2	0
216	1	0	1	2	0	1	0	0	0	1	0
217	0	3	2	3	3	3	2	1	3	3	3
218	0	1	0	0	1	0	0	0	0	0	0
219	2	1	1	0	0	1	1	1	1	0	1
220	2	2	2	3	2	3	2	3	3	2	2
221	0	0	0	0	1	0	1	0	0	0	0
222	0	0	0	0	2	1	1	0	0	0	0
223	0	3	3	0	0	0	2	0	2	0	3
224	0	0	1	0	0	0	1	2	0	0	1
225	2	2	0	0	1	2	1	2	1	0	1
226	1	1	1	2	1	2	1	1	0	0	2
227	0	0	0	0	3	0	1	0	0	0	0
228	2	0	0	1	0	0	0	1	0	0	0
229	1	1	0	2	2	0	0	0	1	1	1
230	1	2	1	0	0	0	0	0	0	1	0
231	0	1	0	0	2	0	1	2	2	1	1
232	0	0	0	0	0	0	1	0	0	0	3
233	0	0	0	0	2	0	0	0	0	1	0
234	2	0	0	0	0	1	0	0	0	0	0
235	0	1	0	2	2	1	1	2	1	1	2
236	3	1	0	0	0	2	1	2	2	2	1
237	1	1	0	1	2	1	1	0	0	0	2
238	1	0	0	1	1	0	0	1	1	0	2
239	0	0	0	0	1	0	1	2	2	2	0
240	0	0	0	1	1	1	2	2	3	3	2
241	0	1	0	0	2	0	2	1	1	3	2
242	1	0	0	0	0	0	0	0	2	0	0
243	1	0	0	0	2	2	1	1	1	2	0
244	0	1	0	1	0	0	1	2	1	2	1
245	1	1	1	0	2	0	1	0	0	1	1
246	0	2	1	0	2	0	0	1	1	1	0
247	0	0	0	0	0	3	0	2	0	1	2
248	0	3	1	1	3	2	0	0	0	0	1
249	0	1	0	2	1	0	0	2	3	0	0
250	0	1	0	1	1	0	0	2	1	0	1
251	3	2	0	3	3	2	0	0	1	0	0
252	0	0	0	2	1	1	1	1	1	0	0
253	0	3	1	2	2	0	0	0	2	2	2
254	0	0	0	0	0	0	0	0	0	1	1
255	2	2	1	2	0	3	0	0	0	1	0
256	1	0	0	0	0	1	1	0	0	0	0
257	0	0	0	0	2	1	0	1	2	1	0
258	2	2	2	1	0	0	1	0	0	2	0
259	0	0	0	0	0	0	0	0	0	0	0
260	0	0	0	0	0	0	0	0	2	1	0
261	0	0	0	0	0	0	0	0	1	0	0
262	0	0	0	0	0	1	1	2	2	1	2
263	0	0	1	0	0	0	2	1	0	1	3
264	0	1	1	0	1	1	1	1	2	1	1
265	0	0	0	0	0	1	0	1	0	0	1
266	0	0	0	0	1	0	1	0	0	0	0
267	0	0	0	0	1	0	1	2	1	1	1
268	2	1	0	2	1	2	1	0	0	0	0
269	2	1	0	2	2	1	0	0	0	0	0
270	2	1	0	1	1	1	1	1	1	1	2
271	2	0	0	2	1	1	2	2	1	2	3
272	0	0	0	0	0	2	1	0	1	2	1
273	0	1	0	0	2	1	1	0	0	0	2
274	0	1	0	2	0	1	0	0	2	0	0
275	0	0	0	0	2	3	2	1	2	0	0
276	1	3	2	1	3	2	1	0	1	2	0
277	0	0	0	2	2	3	2	2	3	3	3
278	0	1	0	0	0	2	0	1	0	0	2
279	1	0	0	0	0	0	0	0	0	0	0
280	0	0	0	0	0	2	0	0	0	0	0
281	1	0	0	1	2	1	0	0	0	0	0
282	0	0	0	0	0	3	2	1	2	0	0
283	3	2	0	1	0	1	2	0	3	2	2
284	1	0	1	0	1	0	0	0	1	0	0
285	0	0	1	2	0	1	0	0	1	0	1
286	0	1	1	0	2	3	0	1	1	1	0
287	0	0	0	0	3	0	0	0	0	0	1
288	0	0	0	1	0	2	0	3	1	2	0
289	0	2	0	0	2	0	0	0	0	0	0
290	3	1	0	3	0	1	1	0	3	0	2
291	0	0	0	0	0	0	0	1	1	0	0
292	2	1	0	0	0	1	0	1	0	0	0
293	0	1	0	2	2	2	2	0	2	1	2
294	0	1	0	0	0	1	0	1	1	0	1
295	1	0	0	0	2	1	1	0	1	0	1
296	0	1	0	0	2	1	1	1	0	2	1
297	0	2	1	1	2	1	1	2	0	0	0
298	0	3	3	3	0	0	1	3	0	0	1
299	0	0	0	0	2	0	0	0	0	0	0
300	3	0	0	2	0	0	2	0	0	2	3
301	0	3	0	0	0	0	1	0	0	1	0
302	2	2	0	0	0	1	0	0	0	0	0
303	0	0	0	0	0	1	2	2	3	0	0
304	0	0	0	0	2	1	0	0	1	3	2
305	0	0	0	2	0	2	1	2	0	1	3
306	0	0	0	0	0	2	0	2	1	3	0
307	0	1	0	2	1	0	2	2	2	0	2
308	2	2	0	2	1	0	1	1	0	0	2
309	2	2	3	2	0	1	0	1	0	0	1
310	3	3	0	2	0	2	1	1	0	0	0
311	1	3	0	0	3	2	1	1	2	2	2
312	2	2	2	0	3	2	1	3	3	2	3
313	2	3	1	2	0	0	0	0	2	0	0
314	0	2	2	0	3	3	2	3	0	2	3
315	1	1	0	0	1	0	0	0	0	0	0
316	3	0	0	2	2	2	0	0	0	0	0
317	2	1	0	1	3	1	0	1	1	0	1
318	0	0	0	0	0	0	1	0	1	0	0
319	0	3	3	3	3	3	2	0	0	0	0
320	0	0	0	0	0	0	0	0	2	0	1
321	0	0	0	0	3	1	1	0	2	2	3
322	3	1	0	1	0	0	0	1	0	0	0
323	0	0	0	0	0	0	0	0	0	0	0
324	0	0	0	0	0	0	0	0	0	0	0
325	0	0	0	0	0	0	1	2	2	1	1
326	3	0	0	0	0	0	0	0	0	0	0
327	0	1	0	0	2	2	0	0	0	0	0
328	0	2	1	0	0	0	0	0	1	1	1
329	0	0	0	0	1	0	1	2	3	0	0
330	0	0	0	0	0	0	1	0	0	0	0
331	2	3	3	0	1	3	2	2	2	0	0
332	0	2	0	2	2	0	1	0	1	1	1
333	0	0	0	0	0	0	1	1	0	1	2
334	3	1	1	3	2	1	1	0	3	0	1
335	2	0	1	0	1	0	0	1	1	0	0
336	0	3	2	1	0	0	1	1	0	0	1
337	0	1	0	0	1	2	0	1	0	0	0
338	1	0	0	0	0	1	0	0	1	0	1
339	0	0	0	0	1	1	2	2	0	1	2
340	0	0	0	0	0	1	0	0	1	0	1
341	0	0	0	3	0	1	1	0	0	3	3
342	1	0	1	2	2	0	1	0	2	0	3
343	1	0	0	2	3	3	2	0	2	0	1
344	1	0	0	0	0	1	0	1	2	1	1
345	0	0	0	0	2	0	1	2	2	3	3
346	0	2	1	0	0	0	0	0	0	1	2
347	0	2	1	0	2	2	0	2	2	2	3
348	3	2	1	2	2	2	0	2	0	1	0
349	1	2	2	2	2	1	0	0	0	0	0
350	3	3	3	2	2	1	1	0	2	2	0
351	1	0	1	2	0	0	2	2	0	0	0
352	0	2	0	0	0	1	0	0	0	0	1
353	0	2	2	0	1	0	0	0	0	0	0
354	0	2	1	0	0	1	1	0	2	0	3
355	3	3	3	0	2	1	2	3	3	2	2
356	0	0	0	0	0	0	0	0	0	0	0
357	2	0	2	2	1	2	1	0	0	1	2
358	1	2	0	0	2	2	1	1	0	0	1
359	0	0	0	1	0	0	0	0	0	1	1
360	1	3	0	2	0	0	2	1	2	1	3
361	0	0	0	2	3	1	1	2	2	0	1
362	0	0	0	0	0	0	1	1	1	0	0
363	0	0	0	0	2	0	0	0	0	0	0
364	3	2	0	0	1	0	1	2	0	3	2
365	0	0	0	0	0	0	2	0	1	0	3
366	0	1	0	0	3	0	0	1	0	0	1
367	2	1	0	0	2	0	1	2	0	0	1
368	0	1	1	2	2	1	1	2	0	0	1
369	1	2	0	0	0	0	0	0	0	0	0
370	0	0	0	0	2	2	0	2	0	0	0
371	0	0	0	0	0	0	0	0	0	0	0
372	0	0	0	0	2	0	2	0	2	0	2
373	0	2	1	0	2	1	1	0	0	0	1
374	0	0	0	0	0	0	2	0	1	0	1
375	0	2	2	0	2	2	0	3	2	0	2
376	2	3	1	2	1	1	2	0	1	0	2
377	2	1	1	2	2	2	2	2	2	0	0
378	0	0	0	3	0	0	0	2	0	0	0
379	2	3	0	1	0	0	2	2	0	0	2
380	2	2	0	0	0	2	1	2	0	1	0
381	0	1	0	2	1	1	1	0	0	0	1
382	0	2	2	2	1	1	1	0	0	0	3
383	0	2	0	1	1	3	2	2	2	0	2
384	0	2	0	2	1	1	2	2	3	2	1
385	0	3	1	3	2	2	1	0	0	0	2
386	1	1	0	0	1	2	1	1	0	0	1
387	0	1	0	2	2	2	1	0	0	0	1
388	0	1	0	1	1	2	2	2	0	0	2
389	2	0	0	0	3	3	2	1	2	0	1
390	0	0	0	0	1	2	2	2	2	0	3
391	2	0	0	1	1	0	2	1	0	0	2
392	0	0	0	0	0	1	2	3	2	0	3
393	1	2	0	0	0	0	0	0	0	0	0
394	0	1	0	0	1	1	1	2	1	1	0
395	1	0	0	0	0	1	1	0	0	0	1
396	1	0	1	2	2	1	0	0	1	1	1
397	3	3	3	3	1	1	2	0	0	0	2
398	0	0	0	0	0	0	1	0	1	0	0
399	1	1	0	0	0	0	1	1	1	0	1
400	0	0	0	0	0	2	0	0	0	0	0
401	2	1	1	0	1	2	0	0	1	3	0
402	1	0	0	0	1	3	1	0	0	0	1
403	2	1	0	1	0	0	1	3	0	0	0
404	0	0	0	0	1	1	2	0	0	2	1
405	0	2	2	3	1	3	1	0	0	0	1
406	2	0	0	0	0	1	2	0	2	0	1
407	0	1	1	2	0	1	0	0	2	1	1
408	0	1	0	0	0	3	2	2	2	0	1
409	0	0	0	2	2	0	0	0	0	0	0
410	1	2	2	2	2	1	1	2	0	2	2
411	1	0	0	2	0	0	0	2	2	0	1
412	0	1	0	0	2	0	1	2	2	0	0
413	0	2	0	0	2	0	0	0	0	0	0
414	0	3	1	0	3	1	0	0	1	0	0
415	1	2	0	0	3	1	1	1	2	0	0
416	0	2	0	0	2	0	1	1	2	0	1
417	0	2	1	0	2	1	1	2	0	0	1
418	1	2	1	0	2	0	0	1	1	3	0
419	3	1	0	0	0	0	1	1	0	0	0
420	0	0	0	2	0	0	0	0	0	0	2
421	0	0	0	2	0	0	0	1	2	0	0
422	0	2	2	3	3	2	1	2	2	1	1
423	0	2	0	0	3	2	1	2	1	0	1
424	0	2	0	0	0	1	0	0	0	0	0
425	3	2	0	0	2	1	0	1	1	0	1
426	0	2	1	0	2	0	0	0	0	0	1
427	2	2	0	0	2	0	0	2	0	0	1
428	3	2	0	0	2	0	0	2	1	0	3
429	0	0	0	0	0	0	0	0	0	0	0
430	0	2	0	0	0	0	1	0	0	0	1
431	0	2	0	1	2	2	1	2	2	0	1
432	2	3	1	0	1	2	1	2	0	0	1
433	0	0	0	0	1	2	2	0	0	0	0
434	3	2	0	0	0	0	0	2	0	0	3
435	1	2	0	1	2	0	0	2	2	0	1
436	0	0	1	0	2	0	0	2	0	0	0
437	0	1	0	0	0	0	0	0	0	0	1
438	0	0	0	2	2	0	2	1	3	0	2
439	0	2	1	0	1	0	0	1	0	0	0
440	1	1	1	0	2	1	0	0	0	0	0
441	1	2	0	0	2	0	0	2	2	0	1
442	0	0	0	0	0	1	0	2	2	0	0
443	0	0	0	1	0	0	0	0	0	0	0
444	1	1	0	0	0	2	2	3	3	0	3
445	1	0	0	0	1	1	0	1	0	0	0
446	0	0	0	0	0	0	1	0	0	0	0
447	0	2	0	0	2	0	0	2	0	0	1
448	0	2	0	0	0	0	0	0	0	0	1
449	0	0	0	0	0	0	0	0	0	0	0
450	0	2	0	0	0	0	1	1	2	2	2
451	0	1	0	0	2	0	1	0	2	0	0
452	0	2	0	2	1	1	1	1	0	0	2
453	3	1	0	0	3	2	2	2	3	3	3
454	0	1	2	3	1	0	2	1	0	0	2
455	2	0	0	1	1	2	1	0	2	0	0
456	0	0	0	0	0	0	0	0	0	0	0
457	0	0	0	0	2	0	1	1	0	0	1
458	0	0	0	2	0	0	2	2	0	1	1
459	0	0	0	2	0	0	2	0	0	0	0
460	0	0	0	0	0	0	1	0	0	1	1
461	0	0	2	1	1	0	1	2	0	2	2
462	0	2	1	3	0	2	2	2	2	1	2
463	0	1	0	1	1	2	1	0	2	0	0
464	1	2	1	2	0	1	1	2	1	0	1
465	0	0	2	3	0	1	1	0	0	0	0
466	0	0	0	0	0	0	0	0	3	0	0
467	0	0	0	0	0	0	2	3	2	0	3
468	2	0	0	0	1	0	0	0	0	1	0
469	0	3	0	0	0	0	1	0	0	2	3
470	0	2	0	0	0	0	0	0	0	0	0
471	3	2	0	0	2	0	1	0	0	2	0
472	3	0	0	0	0	2	1	0	2	0	0
473	3	2	0	2	3	0	2	1	0	3	3
474	0	1	0	1	2	1	1	2	2	3	0
475	0	1	0	0	0	0	0	0	0	0	0
476	3	0	0	0	0	0	0	0	0	0	0
477	0	2	1	0	3	0	1	0	1	0	3
478	0	2	0	0	0	0	1	0	3	0	2
479	0	2	1	1	2	0	1	2	2	0	1
480	0	0	0	0	1	0	0	0	1	0	2
481	0	0	0	0	3	2	0	0	0	0	0
482	0	0	0	0	0	1	1	0	0	1	1
483	0	0	0	0	0	2	1	0	0	0	0
484	0	0	0	1	0	0	0	0	0	0	1
485	0	0	0	0	0	0	1	0	0	1	1
486	2	0	0	2	0	0	0	1	0	0	0
487	0	2	0	0	0	0	0	0	1	1	0
488	0	2	0	0	0	0	0	0	1	1	3
489	3	0	0	0	0	0	0	0	0	0	0
490	0	1	0	0	0	0	0	0	2	2	0
491	2	1	2	2	2	0	0	1	2	0	2
492	1	0	0	1	0	0	0	0	0	0	1
493	0	0	0	0	1	0	2	0	0	0	1
494	0	1	0	0	0	0	0	1	0	3	0
495	0	0	0	3	0	2	2	1	1	0	2
496	0	0	0	0	0	0	1	0	1	0	2
497	0	0	0	0	2	0	0	0	2	0	1
498	0	0	0	0	0	0	0	0	0	0	0
499	3	0	0	1	0	0	0	0	0	0	0
500	0	0	0	0	1	2	2	0	1	3	3
501	0	0	0	0	0	1	1	0	2	0	3
502	1	0	1	0	1	1	1	0	1	0	0
503	0	3	0	0	3	2	0	0	0	3	0
504	0	1	0	0	0	1	0	2	2	0	0
505	0	3	0	0	0	2	0	2	0	3	3
506	0	0	0	0	0	3	0	0	2	1	3
507	0	1	0	0	2	0	1	0	2	0	1
508	2	1	0	1	1	0	0	0	0	0	0
509	2	2	1	0	3	0	0	1	2	0	2
510	2	1	3	3	0	0	2	2	1	1	2
511	2	0	0	0	2	2	2	2	2	1	2
512	2	0	0	0	0	0	0	1	0	0	1
513	0	0	0	0	0	0	0	0	1	0	0
514	2	1	0	1	1	0	1	0	0	0	0
515	0	0	0	0	1	1	1	0	0	0	1
516	0	1	0	0	2	2	1	1	0	0	0
517	2	0	0	1	0	1	1	0	2	0	2
518	0	0	0	0	2	1	1	0	1	0	0
519	1	2	1	3	1	2	2	0	0	0	2
520	0	0	0	0	0	0	0	0	0	0	0
521	0	0	0	1	2	0	2	2	2	0	1
522	0	1	1	2	0	2	1	0	0	2	2
523	0	0	1	0	3	2	2	2	3	0	2
524	0	1	1	2	1	1	1	0	0	0	1
525	0	0	0	1	0	0	2	2	2	0	3
526	0	0	0	0	0	1	0	2	0	0	0
527	3	0	0	0	0	1	0	0	0	0	0
528	1	0	0	0	0	0	0	0	0	0	1
529	0	0	0	0	3	0	0	1	2	0	0
530	0	0	0	0	0	1	0	2	0	0	0
531	0	0	0	0	2	1	1	1	0	0	0
532	1	0	0	2	0	1	1	2	1	0	2
533	0	0	0	0	0	0	0	0	0	0	0
534	2	1	0	2	1	0	1	0	0	0	0
535	0	0	0	3	0	0	2	3	2	3	3
536	1	0	0	0	0	2	1	0	0	0	0
537	0	3	0	2	0	1	2	2	2	0	3
538	0	0	0	0	1	1	1	0	0	0	2
539	0	0	0	0	0	0	0	1	0	0	0
540	0	1	1	2	0	0	1	2	2	0	0
541	0	1	0	1	0	2	2	0	0	3	2
542	1	0	1	2	2	2	2	0	3	0	2
543	0	0	1	1	2	2	2	0	2	0	1
544	2	0	0	2	3	2	1	3	1	1	2
545	0	1	0	0	2	3	0	0	0	0	3
546	3	2	1	0	0	0	1	0	1	0	0
547	0	3	2	2	0	2	2	2	3	0	1
548	0	2	2	3	0	0	2	0	0	0	2
549	0	0	0	0	0	1	1	0	0	0	1
550	2	1	0	0	0	3	0	0	1	0	1
551	0	2	0	2	1	2	2	1	0	0	2
552	0	0	0	1	0	3	2	0	0	0	3
553	3	2	0	0	3	1	1	2	3	0	3
554	0	1	0	0	1	0	2	0	1	0	0
555	1	3	0	0	1	1	1	2	2	0	1
556	0	0	0	0	1	1	0	0	1	0	1
557	0	2	0	2	1	2	1	0	0	1	0
558	2	0	0	0	1	2	0	1	0	0	0
559	2	1	0	1	2	1	0	0	0	0	1
560	0	0	0	1	2	1	2	3	2	0	3
561	0	0	0	1	0	2	1	0	0	0	1
562	0	0	0	0	0	1	2	0	2	0	3
563	0	0	0	0	0	1	1	3	0	0	2
564	0	1	0	1	3	2	1	2	2	0	1
565	0	0	0	1	0	0	2	0	2	0	0
566	0	0	0	2	0	3	1	0	3	0	1
567	1	0	0	0	0	1	1	2	0	0	0
568	0	3	0	0	2	1	0	0	3	0	3
569	3	0	1	0	2	2	1	1	0	0	1
570	1	2	1	2	3	3	2	0	1	0	3
571	0	0	0	2	2	2	2	0	2	0	1
572	3	2	2	2	2	2	1	3	0	2	3
573	0	2	1	2	3	2	2	2	2	2	3
574	0	0	0	0	1	1	1	2	2	0	3
575	0	0	0	0	0	2	2	0	1	0	0
576	0	2	2	3	3	3	2	3	2	0	3
577	0	0	0	0	0	2	2	2	2	0	3
578	0	0	0	0	2	0	2	0	0	0	3
579	0	0	0	0	1	1	2	0	0	0	3
580	2	0	0	0	0	0	1	0	0	0	0
581	3	2	2	1	1	2	0	0	0	0	0
582	2	0	0	0	1	1	0	0	1	0	0
583	2	0	1	2	1	2	2	0	2	0	1
584	2	0	0	1	0	0	0	1	0	0	3
585	0	2	2	3	2	2	2	3	3	0	2
586	2	0	0	0	1	2	1	0	0	0	2
587	1	2	0	2	2	0	1	2	1	1	1
588	0	0	0	0	2	1	1	1	2	0	3
589	0	1	0	1	0	0	2	2	0	0	2
590	0	1	0	0	2	0	0	1	0	0	0
591	0	2	1	2	0	1	2	1	2	0	2
592	0	3	3	1	0	0	0	1	0	0	2
593	0	0	0	0	0	0	0	0	3	0	1
594	2	0	0	0	2	0	0	0	1	2	0
595	1	2	0	1	0	3	2	0	0	0	2
596	1	1	0	0	2	2	1	1	0	0	2
597	0	0	0	0	0	1	1	1	1	0	0
598	0	2	0	2	2	1	1	1	0	0	0
599	0	2	1	3	3	3	2	3	2	0	3
600	0	0	0	0	2	1	1	0	1	0	1
601	0	2	2	3	2	1	2	2	2	0	1
602	0	1	0	0	0	2	2	1	2	0	0
603	0	1	0	1	0	0	0	2	0	0	3
604	2	0	0	0	0	0	0	0	2	0	1
605	0	0	0	0	0	0	2	2	0	0	3
606	2	1	2	1	2	3	1	3	1	0	1
607	0	1	0	1	1	2	2	2	1	0	3
608	0	0	0	0	0	0	2	2	1	0	3
609	0	0	0	1	0	2	2	0	2	0	2
610	0	0	0	0	0	0	1	0	0	0	1
611	2	2	2	2	1	2	2	0	3	2	2
612	0	1	0	0	0	0	0	0	1	1	0
613	0	0	0	1	0	0	1	2	0	0	0
614	0	0	0	1	0	2	2	0	1	0	2
615	2	1	3	2	3	3	2	3	3	2	2
616	3	2	0	0	1	3	0	0	2	0	3
617	0	0	0	0	1	1	0	0	0	0	0
618	0	2	1	3	0	0	1	0	0	0	0
619	0	0	0	0	0	0	0	0	1	0	1
620	1	2	0	2	3	2	1	2	2	1	2
621	1	0	0	1	0	0	0	0	0	0	1
622	0	1	0	1	0	2	2	3	0	0	3
623	0	0	0	1	0	1	2	2	0	0	2
624	0	0	0	0	1	1	1	2	1	0	1
625	0	1	0	0	1	0	2	2	0	0	1
626	0	1	1	2	3	1	1	0	1	0	1
627	3	3	3	3	2	3	2	1	2	0	2
628	3	1	0	0	2	3	2	2	2	0	3
629	1	1	0	0	1	0	0	0	0	0	0
630	0	1	0	3	0	3	2	2	2	0	0
631	0	3	0	3	2	0	2	1	1	0	3
632	0	2	0	0	0	0	2	2	2	0	3
633	2	2	1	0	3	0	0	1	0	0	1
634	2	2	1	2	1	2	1	2	0	2	2
635	0	3	1	0	0	1	2	2	3	0	3
636	0	0	0	0	0	0	2	2	2	0	3
637	1	2	1	0	0	1	1	0	1	0	0
638	1	1	0	2	0	0	1	0	0	0	0
639	0	2	1	1	0	2	2	2	3	0	2
640	0	1	1	2	1	2	2	2	0	0	3
641	0	2	0	2	0	1	0	0	0	0	0
642	0	1	0	0	1	1	2	2	3	0	2
643	3	1	0	0	0	1	1	0	0	2	2
644	0	1	1	0	2	1	0	0	0	0	0
645	1	2	0	0	3	3	1	2	2	0	2
646	0	1	0	1	0	0	1	0	1	0	2
647	2	0	1	2	1	0	2	2	3	0	3
648	1	0	1	1	2	1	1	0	0	0	0
649	3	1	0	0	0	0	1	0	0	0	2
650	0	0	0	0	0	0	1	0	1	1	1
651	0	3	0	2	2	0	0	1	0	0	3
652	0	0	2	0	0	0	1	2	3	0	3
653	0	1	0	0	1	0	0	0	2	0	1
654	3	1	0	1	1	0	0	0	0	0	0
655	0	1	2	3	0	1	2	2	1	0	2
656	0	3	1	2	2	3	2	2	2	0	2
657	3	1	1	0	0	0	0	0	0	0	0
658	0	0	0	0	1	0	0	0	0	0	0
659	2	3	0	2	0	0	0	0	0	0	0
660	0	1	0	1	2	2	2	3	2	0	2
661	2	1	0	1	0	2	1	0	0	0	1
662	3	1	1	1	2	1	0	1	2	0	1
663	0	2	0	0	2	1	1	0	0	0	0
664	1	0	0	0	1	0	0	0	0	0	0
665	1	2	0	3	3	2	2	1	0	1	2
666	0	1	1	1	0	3	2	0	0	2	2
667	0	2	0	1	0	1	2	3	2	0	3
668	0	2	0	0	0	2	2	2	1	0	3
669	0	2	1	2	0	1	2	0	0	0	1
670	0	1	0	0	1	1	1	0	0	0	0
671	0	0	2	0	2	2	2	2	2	0	2
672	0	0	0	1	3	0	0	1	2	0	1
673	2	2	0	2	0	2	2	2	2	0	2
674	1	1	0	0	2	2	0	0	0	0	1
675	2	0	0	1	2	0	1	2	0	0	2
676	2	2	0	1	1	3	0	0	1	2	1
677	0	0	0	0	0	2	2	2	2	2	2
678	0	1	0	2	2	1	2	0	2	0	2
679	3	3	0	0	3	2	0	0	0	0	0
680	2	3	1	0	2	3	0	0	1	0	0
681	1	1	0	0	0	0	0	0	1	2	0
682	0	1	0	2	1	1	2	1	2	0	3
683	0	1	0	1	0	0	1	0	0	2	2
684	0	1	0	0	2	0	1	0	1	0	2
685	1	2	2	0	0	2	1	1	2	2	3
686	2	0	0	0	1	1	1	0	2	0	1
687	0	0	0	0	1	3	0	0	0	0	0
688	3	1	0	0	3	2	0	0	0	0	0
689	0	0	0	0	3	3	2	0	1	0	3
690	0	0	0	0	2	0	2	1	0	2	3
691	0	0	0	0	2	1	2	2	0	0	2
692	1	2	1	0	0	1	1	2	0	0	2
693	2	0	0	0	0	2	2	0	2	0	0
694	0	1	0	2	0	0	1	0	0	1	0
695	3	0	3	0	1	3	2	2	2	0	2
696	0	0	0	0	0	0	0	0	0	0	0
697	0	2	3	0	0	0	0	1	0	0	0
698	0	3	2	0	0	1	2	1	1	0	3
699	0	0	0	0	0	3	2	1	3	0	3
700	0	1	0	1	2	1	1	2	1	0	0
701	3	0	0	1	0	0	0	0	0	0	0
702	1	1	0	1	2	1	1	0	1	0	1
703	0	1	0	0	2	1	1	0	0	0	0
704	1	1	2	1	2	1	1	0	0	0	1
705	0	2	1	1	0	1	2	1	1	0	1
706	2	0	0	3	0	0	1	0	0	0	3
707	0	0	0	0	0	0	2	2	0	0	1
708	0	1	1	0	0	0	1	0	1	0	1
709	0	0	0	1	0	0	1	2	2	0	1
710	1	0	0	0	0	0	1	0	0	0	0
711	0	3	0	3	3	3	2	2	2	1	3
712	2	1	0	1	0	1	1	0	1	0	1
713	2	0	1	0	2	0	1	0	0	0	0
714	1	1	0	0	2	0	2	2	3	1	2
715	0	0	1	2	1	1	2	0	2	0	1
716	0	0	0	0	0	0	1	0	0	0	0
717	0	0	0	0	0	1	0	0	0	0	0
718	0	1	0	0	0	2	2	1	2	0	3
719	0	2	0	0	1	2	1	2	1	0	2
720	2	2	0	1	1	1	0	1	0	0	1
721	2	1	0	2	2	2	0	0	0	0	0
722	1	0	0	0	0	2	1	0	0	0	1
723	0	0	0	0	0	0	1	1	1	0	1
724	0	0	0	0	0	1	2	2	0	0	1
725	0	0	0	0	0	0	2	2	0	0	3
726	0	0	0	0	2	1	2	2	2	0	3
727	2	2	2	3	2	2	1	0	2	2	2
728	2	2	3	3	2	2	2	0	2	0	2
729	3	3	2	3	1	2	2	3	3	3	3
730	3	2	1	3	3	2	2	1	3	0	2
731	3	0	0	0	0	2	1	0	2	0	1
732	0	2	0	0	0	0	2	0	2	2	3
733	0	0	0	0	0	2	2	0	3	0	3
734	0	0	0	0	1	1	0	2	0	0	0
735	0	0	0	0	2	0	2	0	2	0	3
736	0	0	0	0	1	1	2	2	1	0	0
737	1	2	1	1	0	2	1	2	2	0	0
738	0	0	0	0	0	0	1	2	2	0	2
739	3	0	0	0	2	2	2	2	0	0	3
740	0	0	3	3	0	0	2	2	0	0	3
741	0	0	2	0	0	0	2	0	0	0	0
742	0	0	0	0	0	2	1	0	1	0	0
743	0	1	0	0	2	1	0	0	0	0	0
744	0	1	0	0	2	1	0	0	2	0	0
745	2	3	1	2	2	2	2	0	2	0	2
746	2	3	1	0	2	2	2	2	1	0	2
747	2	0	0	0	0	0	0	0	0	0	0
748	0	0	0	0	0	0	1	1	0	0	0
749	1	0	0	1	1	1	2	2	2	0	2
750	0	1	1	0	1	0	0	0	0	2	1
751	0	0	0	0	1	1	2	2	3	3	1
752	2	0	0	0	1	2	0	0	0	0	0
753	2	3	2	3	2	3	2	0	2	0	1
754	3	3	2	2	3	3	2	2	2	2	2
755	2	1	1	0	1	1	0	0	1	0	0
756	0	1	0	3	2	2	1	0	0	0	1
757	3	0	0	0	2	2	1	2	3	0	0
758	0	0	0	0	0	0	1	2	2	0	3
759	1	0	0	0	0	1	1	1	0	0	1
760	0	0	1	0	2	2	1	0	0	0	3
761	0	1	0	0	0	0	2	0	0	0	2
762	3	1	0	0	1	2	2	0	1	0	0
763	3	0	0	2	0	0	1	0	0	0	3
764	0	0	0	0	0	3	2	2	0	0	3
765	0	1	0	0	2	2	2	2	2	0	3
766	0	1	0	1	1	1	2	2	0	0	2
767	1	2	0	0	1	1	2	0	0	0	0
768	1	2	0	2	2	1	1	1	0	1	0
769	0	2	0	0	0	3	2	0	2	0	1
770	0	1	0	0	1	0	1	1	2	0	2
771	3	0	0	0	0	0	0	0	0	0	0
772	2	1	0	0	1	1	0	0	2	0	0
773	2	0	1	0	0	1	1	0	3	0	0
774	1	2	0	0	1	1	2	2	0	1	1
775	0	0	0	0	0	1	2	2	3	0	3
776	0	0	0	0	3	0	1	0	0	0	1
777	0	0	0	0	2	0	1	1	0	0	1
778	0	0	0	0	1	1	0	0	0	0	0
779	0	0	0	2	0	0	2	0	1	2	1
780	0	0	0	0	0	0	2	1	0	0	3
781	0	2	0	1	2	1	1	2	2	0	1
782	0	1	1	0	2	2	1	0	2	0	2
783	3	0	0	0	2	0	1	1	0	0	0
784	0	1	0	0	1	1	2	0	2	0	3
785	0	1	0	0	2	3	1	3	2	0	2
786	3	0	0	0	0	0	1	2	0	0	1
787	0	0	0	0	2	2	1	0	0	0	1
788	0	0	0	0	0	1	2	3	2	0	3
789	1	1	0	0	0	0	2	0	0	0	1
790	0	0	0	0	2	1	1	0	1	0	1
791	3	2	3	1	3	3	2	0	0	0	0
792	0	2	0	2	2	1	1	1	0	2	1
793	0	0	0	2	2	0	0	3	3	0	1
794	2	0	0	2	0	0	2	0	1	2	3
795	0	2	0	3	0	1	2	2	0	0	2
796	0	1	0	0	1	2	1	2	1	0	2
797	2	1	0	0	0	1	1	0	2	1	1
798	2	0	0	0	2	3	1	0	1	3	3
799	0	0	0	0	0	0	2	0	1	0	2
800	0	0	0	0	0	2	2	1	2	0	2
801	0	0	2	3	2	2	2	0	2	0	3
802	0	1	0	0	1	1	0	1	2	0	1
803	0	0	1	0	2	2	2	3	3	0	3
804	0	0	0	0	2	2	2	2	3	0	3
805	2	2	1	2	1	3	1	0	0	1	2
806	0	1	0	0	1	1	0	0	0	0	0
807	0	2	0	3	2	0	2	1	0	0	1
808	0	1	2	0	0	2	2	2	2	0	2
809	0	2	3	0	3	2	2	3	3	0	3
810	0	0	0	0	1	1	0	0	1	0	1
811	3	1	0	0	2	2	1	1	1	0	1
812	1	0	0	0	2	0	2	0	0	0	1
813	0	0	0	3	0	0	2	2	3	0	3
814	0	0	0	0	1	0	2	2	3	0	2
815	0	2	0	0	2	2	2	2	3	0	3
816	1	1	0	0	0	2	1	1	2	0	1
817	3	3	3	3	2	2	2	1	2	3	3
818	2	0	0	2	0	1	0	0	0	0	0
819	2	0	0	0	0	3	1	0	0	0	0
820	3	1	0	0	1	0	2	0	2	0	3
821	0	1	0	0	0	2	2	2	2	0	3
822	0	0	0	0	2	1	2	2	2	0	3
823	2	3	0	2	0	1	1	0	0	0	1
824	0	0	0	0	2	3	2	2	0	0	3
825	0	1	0	0	0	0	1	1	1	0	0
826	0	0	0	0	1	0	1	2	1	0	0
827	0	2	0	0	1	1	2	0	1	1	1
828	3	1	0	0	0	2	2	0	2	0	3
829	0	1	0	0	0	0	2	2	2	0	2
830	1	0	0	0	0	0	0	2	2	0	0
831	0	3	0	0	3	3	2	2	2	3	3
832	3	1	0	0	2	2	1	1	1	0	3
833	3	3	0	3	1	1	2	2	2	0	3
834	3	0	0	2	0	1	2	0	0	0	1
835	0	0	0	0	0	1	2	0	2	0	3
836	0	2	3	2	2	3	0	0	2	3	0
837	0	0	0	0	0	1	2	0	2	0	3
838	0	0	2	2	3	2	2	2	3	0	3
839	0	0	0	0	0	0	0	0	0	0	1
840	0	1	0	2	2	1	0	2	0	0	2
841	0	0	0	0	0	0	2	1	0	0	2
842	0	0	0	0	0	3	2	2	2	0	3
843	2	2	2	1	3	3	2	2	1	0	0
844	1	0	0	2	3	3	2	2	2	0	3
845	3	0	0	0	0	2	0	0	0	0	1
846	0	1	0	3	2	2	2	2	0	0	3
847	3	2	2	3	2	3	2	2	2	0	1
848	3	0	3	3	2	3	2	2	2	0	3
849	3	0	3	0	0	3	2	0	1	0	3
850	1	0	0	0	2	1	2	2	0	0	1
851	0	0	0	0	2	0	2	2	2	0	3
852	0	0	0	0	0	0	0	0	0	0	0
853	0	0	0	0	0	1	2	2	2	0	3
854	2	0	1	0	0	0	2	0	2	0	3
855	0	0	0	0	1	0	1	0	1	0	2
856	0	0	0	0	0	0	1	0	0	0	1
857	0	0	0	0	2	1	2	2	0	0	2
858	0	0	0	0	0	0	0	0	0	0	0
859	3	2	0	0	1	1	1	0	2	0	2
860	1	0	0	2	2	1	1	0	0	0	1
861	1	0	0	1	0	2	2	2	2	0	3
862	0	0	0	0	2	2	2	2	2	1	2
863	0	0	0	0	2	0	2	1	0	0	2
864	0	2	1	2	2	1	2	0	0	0	3
865	0	0	0	1	0	3	2	0	2	2	3
866	0	1	0	0	0	1	0	0	0	0	1
867	2	1	0	0	1	1	1	0	0	0	0
868	0	0	1	0	0	2	2	2	2	0	3
869	0	0	0	0	1	1	2	0	1	0	0
870	0	0	0	1	3	2	1	0	2	0	0
871	3	0	0	2	0	1	2	2	3	0	2
872	0	1	0	0	0	2	2	2	2	0	3
873	0	0	0	0	2	0	2	0	1	0	2
874	0	1	0	0	0	0	2	3	2	2	2
875	0	0	0	0	0	0	1	1	1	2	1
876	0	0	0	0	0	1	1	2	2	0	0
877	2	0	0	2	0	2	1	2	0	0	2
878	0	0	0	0	0	1	2	2	2	0	3
879	2	0	0	0	0	1	0	0	0	0	1
880	0	1	0	0	0	0	0	0	0	0	0
881	0	0	0	0	0	1	1	0	0	0	1
882	0	3	0	0	2	1	2	1	0	0	1
883	0	0	0	0	2	3	1	0	0	0	1
884	0	0	1	0	0	1	2	1	2	0	3
885	0	0	0	0	2	2	2	2	0	0	3
886	0	3	0	3	3	2	2	2	2	0	3
887	0	3	0	3	3	3	2	2	2	0	3
888	0	2	0	0	0	1	1	0	0	0	2
889	0	0	0	0	0	2	2	2	2	0	3
890	2	2	0	2	2	2	1	1	0	0	1
891	0	3	2	2	3	3	2	1	2	2	3
892	0	3	0	3	1	3	2	2	1	0	3
893	3	2	0	1	0	1	2	0	0	0	1
894	0	0	0	0	0	0	2	1	2	0	2
895	0	0	0	0	2	1	2	2	0	0	3
896	0	0	0	0	2	1	2	2	2	0	3
897	2	1	0	2	2	0	1	1	1	0	2
898	3	2	0	3	0	2	2	2	3	0	2
899	0	1	0	0	0	1	1	2	1	0	0
900	0	0	0	3	0	1	1	0	1	0	2
901	0	1	0	0	0	0	0	2	2	1	2
902	2	0	1	3	2	2	2	2	1	0	3
903	2	0	1	0	0	2	2	0	0	0	2
904	0	2	0	1	0	1	2	2	2	0	3
905	0	0	0	2	0	1	1	1	0	0	2
906	0	0	0	0	1	1	1	0	1	0	0
907	0	0	0	2	0	2	2	2	2	0	2
908	3	0	0	1	2	2	1	0	0	0	1
909	1	0	0	0	2	1	1	2	2	0	0
910	1	1	0	0	0	0	1	0	0	0	0
911	3	0	1	0	2	0	2	1	0	0	3
912	0	0	0	3	0	0	1	0	0	0	2
913	1	0	0	1	1	0	1	0	0	0	0
914	0	0	0	0	2	1	2	2	0	0	3
915	0	1	0	1	0	0	1	2	0	0	1
916	3	2	0	3	1	0	2	0	0	0	2
917	3	1	1	3	2	2	1	0	0	0	0
918	3	0	0	3	2	2	1	0	0	0	2
919	0	0	0	2	0	1	2	0	2	0	3
920	2	0	0	0	0	1	1	0	0	0	1
921	0	0	0	2	0	0	2	2	0	0	3
922	1	0	0	1	2	2	0	0	0	0	1
923	0	1	0	0	0	2	2	1	2	0	3
924	3	2	0	3	2	2	2	3	0	2	2
925	0	3	2	3	0	2	2	0	2	3	3
926	3	2	1	3	0	2	2	3	3	3	2
927	0	3	0	3	0	2	2	2	2	2	3
928	0	1	0	3	2	0	1	0	0	0	1
929	3	0	0	1	2	0	2	2	0	0	3
930	0	0	0	0	0	0	1	2	0	0	1
931	3	1	0	0	0	1	1	0	0	0	1
932	0	1	0	0	1	1	2	0	0	0	2
933	1	0	0	0	3	1	2	0	1	0	3
934	1	2	0	3	3	0	0	1	0	0	1
935	3	3	3	0	1	1	1	2	2	0	2
936	0	0	0	0	2	2	2	2	0	0	1
937	0	0	0	0	0	1	2	1	2	0	3
938	1	0	0	0	2	1	1	0	0	0	2
939	1	1	0	3	2	1	1	2	0	1	0
940	2	2	1	0	0	2	1	2	0	0	2
941	0	1	0	0	1	1	1	2	2	0	2
942	1	1	0	0	2	2	1	0	2	0	2
943	0	3	3	3	1	0	2	1	2	0	2
944	0	0	0	0	1	0	2	2	2	0	3
945	3	1	0	2	0	3	2	2	0	0	2
946	2	1	0	0	3	3	1	3	0	0	2
947	0	2	0	0	1	0	1	0	2	0	2
948	3	2	0	0	1	2	0	0	0	0	1
949	0	3	3	3	0	1	2	2	1	0	3
950	0	3	1	2	0	2	1	0	1	0	2
951	1	0	0	0	0	0	0	2	0	0	0
952	0	0	0	1	0	1	2	0	0	0	0
953	1	0	0	0	1	0	0	0	0	0	0
954	3	0	0	0	0	1	2	0	0	0	3
955	3	0	0	1	2	3	2	1	0	0	3
956	1	2	0	2	0	3	2	2	0	0	1
957	0	2	0	0	1	0	2	0	2	0	2
958	3	0	0	0	1	0	1	0	2	0	0
959	0	1	0	1	1	0	0	1	0	0	1
960	0	0	0	2	1	0	2	2	0	0	3
961	0	1	1	0	0	2	1	2	0	1	0
962	0	0	0	0	0	2	2	2	1	2	1
963	2	2	1	3	2	2	2	0	2	3	3
964	3	3	1	2	2	2	1	1	1	1	0
965	0	0	0	0	2	0	2	0	1	0	3
966	0	0	0	1	2	1	2	0	1	0	1
967	3	0	0	0	0	1	2	0	0	0	3
968	0	2	0	0	0	2	2	2	2	0	3
969	3	0	0	0	1	1	1	1	0	0	0
970	0	0	0	0	0	1	2	1	0	0	0
971	0	0	0	0	2	2	2	2	0	0	3
972	0	0	1	0	0	2	1	1	1	1	0
973	0	0	0	1	2	1	2	2	1	0	3
974	0	2	0	0	0	1	2	0	3	1	1
975	0	0	0	1	1	2	2	0	0	0	3
976	0	0	0	2	1	2	2	0	0	0	3
977	0	2	0	1	0	2	1	0	0	0	1
978	2	2	0	0	2	2	1	2	2	1	2
979	2	1	1	0	2	1	1	0	0	2	2
980	1	1	0	0	0	1	0	2	0	0	0
981	2	1	0	0	0	0	1	0	1	0	2
982	3	2	3	3	2	3	2	0	2	0	2
983	0	3	0	3	2	3	2	2	2	0	3
984	3	1	0	0	1	2	2	0	2	0	2
985	3	2	1	2	2	2	2	0	0	0	2
986	1	1	0	1	1	0	0	0	0	0	0
987	2	1	0	2	0	0	0	2	0	0	2
988	0	0	0	0	0	0	2	1	2	0	3
989	3	2	0	0	2	2	2	0	0	0	2
990	2	2	2	0	2	2	2	0	2	0	0
991	1	0	0	0	0	1	1	0	2	0	1
992	0	0	0	2	0	0	1	0	0	0	0
993	0	0	0	0	0	0	0	0	0	0	0
994	0	0	0	0	2	0	1	0	3	2	2
995	0	1	0	0	0	0	0	0	0	0	0
996	0	0	0	0	0	3	2	2	0	0	3
997	0	0	0	0	0	1	1	0	0	0	3
998	0	0	0	0	2	0	0	0	0	0	1
999	0	0	0	0	0	1	2	0	1	0	3
1000	0	1	0	0	3	1	1	2	2	0	0
1001	0	1	0	2	2	2	2	2	0	0	2
1002	1	0	0	0	0	0	0	0	2	2	0
1003	0	0	0	0	0	0	1	0	3	0	1
1004	0	1	0	0	0	0	2	0	2	0	2
1005	0	0	0	0	3	0	0	0	0	0	1
1006	0	0	0	0	1	0	2	0	0	0	0
1007	0	2	0	0	0	2	2	1	0	0	1
1008	1	2	1	2	1	2	1	0	0	1	0
1009	1	2	2	2	2	2	2	1	2	2	3
1010	1	2	2	0	3	1	2	3	2	1	2
1011	0	2	3	3	1	0	1	0	3	0	2
1012	2	2	0	3	0	2	1	2	3	0	2
1013	0	3	1	2	0	2	2	3	3	0	3
1014	1	2	2	3	1	2	1	2	0	0	2
1015	0	2	0	3	1	0	1	0	2	0	2
1016	3	2	3	0	2	3	2	0	0	1	0
1017	2	1	0	0	0	1	1	2	0	0	2
1018	0	0	1	0	0	1	2	0	2	0	3
1019	0	1	1	0	2	1	1	2	0	0	1
1020	1	0	0	0	2	0	1	2	0	0	2
1021	1	0	0	0	2	0	1	2	0	0	1
1022	0	0	0	0	2	2	1	2	0	1	1
1023	0	0	0	0	2	2	1	2	2	0	1
1024	2	0	0	0	1	3	2	2	1	2	2
1025	0	0	0	0	2	0	2	2	0	0	1
1026	3	2	0	3	0	0	1	0	0	0	1
1027	2	2	0	0	2	3	2	3	2	2	2
1028	3	2	0	2	0	1	0	0	0	0	0
1029	2	0	0	3	2	0	0	0	0	0	0
1030	0	0	0	0	0	0	0	2	0	0	0
1031	0	0	0	0	1	2	2	2	2	2	0
1032	0	0	0	0	0	1	2	2	0	0	3
1033	0	0	0	0	0	0	1	0	0	0	1
1034	0	0	0	0	2	0	2	0	0	0	3
1035	2	1	0	1	2	2	0	0	0	1	0
1036	2	0	0	0	0	2	1	1	2	1	0
1037	2	1	0	0	1	0	1	1	0	0	0
1038	0	1	0	0	0	2	2	2	2	3	2
1039	2	2	1	0	2	1	2	2	0	2	0
1040	0	2	2	0	3	3	0	1	0	0	0
1041	0	2	1	2	0	2	0	0	2	0	2
1042	2	2	1	1	0	1	1	2	2	3	0
1043	0	2	1	2	2	2	2	2	2	2	2
1044	0	0	0	2	0	2	2	2	2	0	0
1045	0	2	0	0	2	2	2	2	3	1	3
1046	2	2	0	3	1	0	0	0	0	0	0
1047	2	1	0	2	1	0	1	2	2	1	0
1048	3	2	1	0	2	0	2	3	2	0	3
1049	0	2	0	2	0	1	2	2	0	1	0
1050	1	1	1	0	0	0	0	0	0	0	1
1051	0	0	0	0	0	0	0	1	0	2	0
1052	0	1	0	3	2	1	1	2	2	0	0
1053	0	0	0	0	2	1	1	2	2	0	1
1054	2	2	0	0	3	0	2	3	0	0	1
1055	1	3	3	3	1	3	2	3	3	0	1
1056	0	0	0	0	0	0	0	0	0	0	0
1057	0	2	2	2	2	0	2	3	2	0	2
1058	0	0	1	3	0	0	1	1	0	0	0
1059	3	3	0	2	2	2	1	2	2	2	2
1060	0	0	0	0	0	2	2	2	2	0	3
1061	0	0	0	2	0	1	2	1	2	0	3
1062	3	2	2	3	1	2	2	1	1	2	1
1063	2	2	2	3	1	2	1	1	2	2	2
1064	0	1	0	0	2	1	2	1	1	0	2
1065	0	0	0	0	0	1	2	0	0	0	1
1066	1	1	0	0	0	1	1	2	3	0	0
1067	2	2	1	1	1	2	2	1	0	0	2
1068	3	2	2	0	2	1	2	2	2	0	3
1069	2	0	0	0	0	0	1	1	0	0	2
1070	2	2	0	0	2	3	2	0	0	2	2
1071	0	1	0	3	2	1	2	2	2	0	3
1072	2	0	0	0	2	1	2	2	2	0	1
1073	2	0	0	2	0	2	2	1	1	0	1
1074	0	2	0	0	0	0	1	0	0	0	0
1075	2	1	0	0	2	1	1	0	0	0	0
1076	2	0	0	1	2	1	1	0	0	0	0
1077	1	0	0	0	0	0	1	0	0	0	0
1078	0	0	0	0	1	1	1	1	0	0	0
1079	0	0	2	1	0	1	1	0	0	0	0
1080	0	0	0	0	0	0	1	0	0	0	0
1081	0	1	0	1	1	2	1	0	1	0	0
1082	0	0	0	0	0	0	0	1	0	0	0
1083	0	0	0	0	1	1	1	2	2	0	2
1084	2	3	1	1	2	0	2	2	2	0	2
1085	2	2	0	1	0	1	2	1	2	0	2
1086	1	1	0	1	1	2	1	0	0	0	0
1087	2	2	1	1	1	2	1	2	2	0	0
1088	3	0	0	1	2	2	2	3	3	1	2
1089	0	0	0	1	3	2	2	2	2	3	3
1090	0	0	0	0	0	1	1	3	2	0	1
1091	2	0	0	0	2	1	2	1	1	1	1
1092	2	1	0	0	2	1	1	1	2	0	1
1093	0	1	0	1	2	1	2	2	2	0	0
1094	0	0	0	0	2	1	1	0	0	1	1
1095	0	1	0	0	2	2	2	0	2	0	3
1096	1	0	0	0	0	0	1	0	1	0	0
1097	0	0	0	0	2	2	1	1	0	1	1
1098	0	0	0	0	1	1	0	0	0	0	1
1099	0	0	0	0	0	0	0	0	0	0	0
1100	0	1	1	0	0	0	2	2	0	0	3
1101	0	0	0	0	2	1	2	0	2	0	3
1102	3	1	0	0	0	1	0	0	0	0	1
1103	3	1	0	0	2	0	2	1	1	1	3
1104	2	0	0	1	2	2	1	2	2	0	1
1105	0	0	0	0	2	0	2	2	0	0	3
1106	1	1	0	1	0	2	1	0	0	0	1
1107	0	1	0	0	0	1	0	2	0	0	1
1108	0	0	0	0	2	0	0	0	0	0	0
1109	1	1	0	2	0	0	0	0	0	0	0
1110	3	3	2	3	0	2	2	1	2	0	2
1111	3	2	0	1	0	2	1	2	2	0	3
1112	2	0	0	0	2	0	2	0	0	0	1
1113	2	0	0	0	2	1	2	0	1	0	3
1114	3	3	3	1	3	3	0	0	0	0	0
1115	3	3	1	2	1	0	0	1	0	0	3
1116	3	3	0	0	2	1	1	2	2	0	0
1117	0	3	0	3	0	1	2	2	2	0	3
1118	0	0	0	0	0	1	0	2	0	0	0
1119	0	0	0	0	0	0	2	2	2	0	3
1120	0	2	0	2	2	3	2	2	0	0	2
1121	3	0	0	0	0	0	1	0	2	0	3
1122	3	0	1	1	0	1	2	2	2	0	3
1123	3	1	0	0	0	1	1	0	0	0	1
1124	2	0	0	0	0	0	0	0	0	0	0
1125	0	1	1	0	0	0	1	2	0	0	2
1126	0	1	0	0	0	0	1	0	0	0	0
1127	0	0	0	0	0	0	0	0	0	0	0
1128	0	2	0	2	0	0	1	0	0	2	1
1129	0	0	0	0	1	0	0	0	0	0	0
1130	3	3	0	3	3	3	2	1	2	3	3
1131	2	0	0	1	0	3	1	2	1	2	2
1132	3	0	0	0	1	0	2	3	2	0	3
1133	0	0	0	0	2	0	2	2	0	0	3
1134	2	1	0	0	2	1	0	2	0	0	0
1135	0	0	0	0	2	1	2	2	0	0	2
1136	0	2	0	1	2	1	2	2	1	0	2
1137	0	2	1	1	2	1	2	2	1	1	2
1138	0	1	0	0	0	2	0	1	0	0	0
1139	0	0	0	0	0	1	0	0	0	2	0
1140	0	0	0	2	2	2	2	2	2	0	3
1141	0	0	0	0	0	0	0	0	0	0	3
1142	0	0	0	0	0	0	1	1	0	0	3
1143	0	0	0	0	2	2	2	0	1	0	3
1144	0	0	0	0	0	3	2	2	0	1	3
1145	0	0	0	1	0	0	0	0	0	0	0
1146	0	0	0	0	0	0	1	0	0	0	1
1147	1	2	0	0	0	1	2	0	1	0	1
1148	0	0	0	0	0	1	1	3	2	2	2
1149	0	1	0	0	2	2	2	3	2	0	3
1150	0	2	0	3	1	2	2	2	0	1	0
1151	0	0	1	0	0	0	0	0	1	0	0
1152	0	0	0	0	2	0	2	2	2	0	3
1153	0	2	1	1	2	2	0	2	0	0	1
1154	0	0	1	0	2	0	2	3	2	3	3
1155	0	3	1	0	3	0	1	2	1	1	0
1156	0	0	0	0	0	0	0	1	2	0	1
1157	0	1	2	1	1	1	1	0	0	0	1
1158	0	0	2	1	2	1	2	2	1	0	3
1159	0	2	0	0	2	0	1	0	0	0	0
1160	0	0	0	2	0	1	2	2	2	0	3
1161	0	0	0	0	0	1	1	1	2	0	3
1162	1	2	0	3	3	2	2	0	3	0	2
1163	2	0	0	0	0	0	1	0	1	0	1
1164	0	1	0	0	0	0	0	0	0	0	0
1165	0	0	0	2	0	0	2	2	2	0	2
1166	0	2	0	2	0	2	2	0	2	0	1
1167	2	0	0	0	0	0	1	0	2	0	1
1168	0	2	0	0	2	1	0	0	0	0	0
1169	3	2	0	0	1	1	0	0	0	0	0
1170	2	0	0	0	2	1	2	2	2	0	1
1171	0	0	0	1	2	1	2	2	2	0	3
1172	3	0	0	0	3	1	1	0	0	0	1
1173	0	0	0	0	0	1	2	1	0	0	2
1174	1	0	0	0	2	1	1	2	0	0	2
1175	2	2	1	3	0	2	1	0	0	0	0
1176	2	0	0	2	2	0	2	2	0	0	2
1177	0	0	0	3	2	2	1	0	0	2	2
1178	3	0	0	0	3	0	1	1	0	0	1
1179	3	2	2	2	2	0	0	2	2	0	3
1180	0	1	1	1	0	1	2	3	2	0	0
1181	0	1	1	0	1	0	0	0	0	0	3
1182	2	1	0	1	0	1	1	0	1	0	1
1183	2	0	0	0	0	2	2	0	2	0	0
1184	2	0	0	0	2	0	1	1	2	0	1
1185	1	2	0	0	0	0	2	2	2	2	3
1186	0	2	0	2	0	1	2	2	0	0	3
1187	1	0	0	0	1	2	1	2	2	0	2
1188	0	2	0	3	2	0	1	2	2	0	2
1189	0	1	0	0	0	0	2	1	1	0	2
1190	0	0	0	0	1	0	0	0	0	0	0
1191	0	0	0	0	0	0	2	2	1	0	2
1192	0	0	0	0	0	0	0	1	2	0	0
1193	0	0	0	0	0	0	1	1	2	2	2
1194	0	1	1	2	2	2	1	0	1	0	1
1195	1	1	0	1	2	1	1	0	0	0	1
1196	1	2	0	0	2	2	0	2	0	0	1
1197	2	1	0	0	0	2	0	0	0	0	1
1198	0	0	0	2	2	0	2	1	2	0	2
1199	3	0	0	0	2	2	2	1	0	3	3
1200	0	1	0	0	1	1	1	2	0	0	1
1201	0	1	0	1	0	2	2	2	2	0	0
1202	3	1	0	3	0	2	0	0	0	2	1
1203	3	1	0	0	2	2	2	0	0	0	1
1204	3	3	2	3	0	0	0	0	0	2	2
1205	0	2	0	0	2	1	1	0	0	1	0
1206	2	0	0	0	0	1	1	1	0	0	0
1207	1	0	0	0	0	0	1	0	0	0	0
1208	0	2	0	0	1	0	1	0	0	0	0
1209	2	2	0	2	2	2	1	2	2	2	0
1210	3	1	0	0	1	0	2	0	1	0	0
1211	0	1	0	3	1	2	2	0	1	0	1
1212	0	0	2	2	0	2	2	2	2	0	1
1213	0	3	0	3	0	0	0	2	1	3	3
1214	0	1	0	2	0	0	1	2	2	0	3
1215	0	1	0	0	2	0	1	2	2	0	1
1216	1	2	0	0	1	2	1	2	0	0	1
1217	2	0	0	2	2	2	2	2	2	2	2
1218	2	1	0	0	1	1	0	0	0	0	0
1219	0	0	1	0	0	2	2	2	1	0	0
1220	0	1	0	0	2	1	0	0	0	0	0
1221	0	0	0	0	0	1	1	0	0	0	3
1222	0	2	0	0	1	2	1	1	0	0	0
1223	0	1	0	2	2	1	2	2	0	0	3
1224	0	0	0	0	0	1	1	0	0	0	1
1225	0	1	0	0	2	2	1	0	0	0	1
1226	3	1	0	0	2	1	2	0	1	0	0
1227	1	1	0	1	2	1	1	0	0	0	1
1228	0	3	0	0	0	3	1	0	0	0	1
1229	0	3	1	0	3	0	2	2	2	3	3
1230	2	2	1	1	2	2	1	2	2	1	1
1231	2	2	1	3	2	2	1	2	2	1	0
1232	1	1	0	0	1	3	2	1	2	0	3
1233	3	1	0	3	3	3	2	3	0	0	3
1234	1	1	0	0	1	2	0	0	0	0	0
1235	0	1	0	0	2	2	0	2	2	0	0
1236	2	2	0	0	0	2	1	0	2	0	0
1237	1	1	0	0	0	1	0	0	0	0	0
1238	0	0	0	0	2	0	2	3	2	1	2
1239	3	1	1	3	0	0	2	2	1	0	1
1240	0	0	0	1	2	1	2	0	1	0	1
1241	0	0	0	2	0	1	2	2	1	0	3
1242	1	0	0	0	0	0	1	0	0	0	0
1243	0	1	1	2	0	1	2	1	0	0	2
1244	1	1	0	2	0	0	1	1	0	2	2
1245	1	0	0	0	1	1	1	0	0	0	1
1246	0	1	0	0	0	0	2	1	1	2	3
1247	0	0	0	0	0	0	1	1	0	0	2
1248	0	0	2	2	0	2	2	2	1	0	3
1249	1	0	0	0	0	1	2	1	1	0	0
1250	0	0	0	0	0	0	1	2	0	0	0
1251	2	0	0	0	0	0	0	0	0	0	0
1252	1	0	0	0	2	1	2	0	1	2	2
1253	0	2	0	2	1	1	0	0	0	0	1
1254	0	1	0	2	1	2	0	0	0	0	0
1255	2	1	0	1	0	1	0	0	0	0	0
1256	1	0	0	0	0	0	0	0	0	0	0
1257	0	0	0	0	2	0	0	1	1	0	1
1258	2	0	0	0	0	0	0	0	0	1	0
1259	2	0	0	0	0	1	0	0	0	0	0
1260	0	0	0	0	0	0	1	0	1	0	1
1261	0	0	0	0	2	1	2	2	2	0	3
1262	0	0	1	2	2	1	2	2	0	1	3
1263	0	0	0	0	1	1	1	0	0	0	0
1264	1	0	0	1	1	2	2	1	0	0	2
1265	0	1	0	1	2	1	0	0	0	0	0
1266	2	1	1	2	2	2	2	2	2	0	1
1267	2	2	1	0	2	2	1	2	0	1	1
1268	2	1	1	0	1	2	1	0	0	0	0
1269	0	2	1	3	3	0	0	0	2	0	1
1270	2	2	0	1	2	1	1	0	1	0	2
1271	0	0	0	0	2	0	0	0	1	0	0
1272	2	1	0	0	1	2	1	1	0	0	0
1273	0	0	0	0	0	0	0	2	0	2	0
1274	0	0	0	1	2	0	0	0	1	2	0
1275	2	3	1	0	2	2	2	2	0	0	1
1276	1	2	0	0	2	0	0	0	0	0	1
1277	1	0	0	0	2	0	1	0	0	1	1
1278	1	0	0	0	0	2	2	0	0	0	1
1279	0	2	0	0	0	1	0	1	0	0	0
1280	1	1	0	0	0	1	1	2	0	0	2
1281	1	0	0	0	2	0	0	0	2	0	0
1282	0	0	0	0	0	2	1	1	2	0	2
1283	1	2	0	0	2	3	1	1	1	2	0
1284	2	1	0	0	2	1	0	0	0	0	0
1285	0	0	0	0	2	1	2	0	0	0	0
1286	0	0	1	0	2	0	2	2	2	0	3
1287	0	1	0	0	2	2	1	0	1	0	3
1288	2	2	0	1	0	2	1	0	2	0	2
1289	0	2	0	1	0	0	1	1	1	0	1
1290	2	2	0	0	0	0	0	0	0	0	0
1291	3	2	0	0	2	1	1	2	2	0	2
1292	2	1	0	0	2	2	2	1	3	0	1
1293	3	3	3	2	0	2	1	1	0	2	2
1294	2	1	2	0	2	3	2	1	3	1	2
1295	0	1	0	1	2	0	2	0	0	2	1
1296	0	2	1	3	2	3	2	2	2	0	2
1297	0	0	0	2	2	2	2	2	1	0	3
1298	1	2	0	0	0	2	1	0	0	0	0
1299	2	1	0	0	1	1	1	1	2	1	2
1300	0	0	0	0	0	0	2	1	2	2	1
1301	0	2	0	0	1	1	1	2	0	2	1
1302	1	2	0	0	0	1	2	0	0	2	1
1303	2	1	0	0	2	0	0	0	1	0	2
1304	0	1	2	0	0	0	2	2	2	2	2
1305	0	2	0	0	0	0	1	0	0	0	0
1306	2	0	0	1	1	1	0	2	0	0	1
1307	2	2	0	0	2	2	1	2	1	2	2
1308	0	3	1	0	0	3	2	2	2	0	2
1309	0	0	0	0	0	0	0	1	0	0	0
1310	2	0	0	0	0	0	1	0	0	2	0
1311	0	0	0	0	0	0	1	0	0	2	2
1312	0	0	0	0	0	1	1	2	3	0	2
1313	1	0	0	0	1	3	0	2	2	0	2
1314	2	3	0	0	0	1	1	0	0	0	1
1315	0	2	0	0	0	1	2	1	1	2	2
1316	2	1	2	0	1	3	2	0	1	3	0
1317	0	3	1	2	2	2	2	0	2	0	3
1318	3	1	0	0	0	1	1	1	0	0	1
1319	0	1	0	0	2	0	1	0	0	1	0
1320	2	2	1	0	3	2	1	0	0	1	1
1321	0	0	0	1	2	1	1	0	0	0	1
1322	1	2	1	2	0	3	0	0	0	0	2
1323	2	0	0	0	1	1	1	0	0	0	0
1324	2	2	0	0	3	2	2	2	2	0	2
1325	0	0	0	0	2	2	1	1	2	0	1
1326	2	1	0	0	2	1	0	0	1	0	1
1327	0	3	0	3	2	0	1	0	2	2	3
1328	2	0	0	0	0	3	0	1	1	0	0
1329	0	0	2	2	0	0	1	2	0	2	2
1330	3	1	0	0	3	1	1	1	0	0	1
1331	1	1	1	0	1	0	0	1	0	0	1
1332	0	0	0	0	1	1	1	2	2	0	1
1333	2	3	0	3	0	3	2	2	1	0	1
1334	0	2	1	3	0	1	2	3	2	0	0
1335	0	0	0	0	0	0	0	0	0	0	0
