# Supplementary material for: Evidence for contribution of common genetic variants within chromosome 8p21.2-8p21.1 to restricted and repetitive behaviors in autism spectrum disorders
Source: BMC Genomics. 2016 Mar 1;17:163. doi: 10.1186/s12864-016-2475-y (PMC4774106; doi:10.1186/s12864-016-2475-y)
Supplement: Additional file 10: — Candidate gene list for Functional Enrichment Analysis. (XLSX 21 kb) [file 12864_2016_2475_MOESM10_ESM.xlsx]

## Sheet: Sheet2
Additional file 10_Candidate gene list for Functional Enrichment Analysis
Gene Name	Ensembl Gene	Ensembl* Chr	Start (bp)	End (bp)	Strand
A2BP1	ENSG00000078328	16	7322752	7702500	1
AACS	ENSG00000081760	12	124115878	124193824	1
ACTA2	ENSG00000006071	11	17371008	17455025	-1
ACTR3B	ENSG00000133627	7	152087784	152183396	1
ADAMTS16	ENSG00000145536	5	5193443	5373412	1
ADAMTSL4	ENSG00000143382	1	148788522	148800037	1
ADCY1	ENSG00000164742	7	45580646	45729237	1
ADIPOR2	ENSG00000006831	12	1670454	1768105	1
ADORA3	ENSG00000121933	1	111827495	111908097	-1
AGBL1	ENSG00000166748	15	84486246	85332327	1
AMN	ENSG00000166126	14	102458747	102467282	1
ANGPT2	ENSG00000091879	8	6347227	6408174	-1
ANK3	ENSG00000151150	10	61458165	61819494	-1
ANKK1	ENSG00000170209	11	112763723	112776199	1
ANKRD9	ENSG00000156381	14	102042951	102045881	-1
AP2A2	ENSG00000183020	9	110664367	110665855	1
ARF4P3	ENSG00000214051	13	100206806	100207314	-1
ARHGAP23	ENSG00000167433	17	33876678	33920891	1
ARL2	ENSG00000213465	11	64538229	64546231	1
ARNT	ENSG00000143437	1	149048810	149115815	-1
ATP10B	ENSG00000118322	5	159922718	160211624	-1
ATP12A	ENSG00000075673	13	24152695	24183918	1
B3GAT1	ENSG00000109956	11	133753610	133787022	-1
B4GALT4	ENSG00000121578	3	120413286	120442442	-1
BMP6	ENSG00000153162	6	7671304	7828117	1
C10orf114	ENSG00000204682	10	21823428	21826199	-1
C10orf140	ENSG00000180592	10	21842430	21854617	-1
C11orf44	ENSG00000175728	11	130048084	130089302	1
C12orf5	ENSG00000078237	12	4300620	4339449	1
C13orf26	ENSG00000175664	13	30404834	30447151	1
C13orf33	ENSG00000102802	13	30378328	30397678	1
C14orf128	ENSG00000176127	14	31614935	31615105	-1
C16orf79	ENSG00000182685	16	2199255	2201012	-1
C19orf60	ENSG00000006015	19	18560606	18564146	1
C1orf111	ENSG00000171722	1	160610431	160613275	-1
C1orf162	ENSG00000143110	1	111818014	111822654	1
C1orf168	ENSG00000187889	1	56957066	57057632	-1
C1orf174	ENSG00000198912	1	3795563	3806709	-1
C1QL2	ENSG00000144119	2	119630289	119632935	-1
C20orf103	ENSG00000125869	20	9443271	9459171	1
C21orf57	ENSG00000182362	21	46530695	46542093	1
C21orf58	ENSG00000160298	21	46541016	46568217	-1
C2orf29	ENSG00000158435	2	101235810	101253208	1
C4orf19	ENSG00000154274	4	37131958	37269843	1
C4orf6	ENSG00000082929	4	5577784	5580426	1
C6orf145	ENSG00000168994	6	3667884	3696972	-1
C8A	ENSG00000157131	1	57093065	57156482	1
CA5A	ENSG00000174990	16	86479126	86527613	-1
CACNA2D4	ENSG00000151062	12	1771384	1898131	-1
CACNB2	ENSG00000123268	10	18469672	18870797	1
CALCB	ENSG00000175868	11	14883119	15056758	1
CARD10	ENSG00000100065	22	36216351	36245193	-1
CARD8	ENSG00000105483	19	52918596	53444737	-1
CCDC129	ENSG00000180347	7	31523503	31659828	1
CCND2	ENSG00000118971	12	4253199	4284777	1
CCT6B	ENSG00000132141	17	30279053	30312619	-1
CD180	ENSG00000134061	5	66513872	66528368	-1
CDC42BPB	ENSG00000198752	14	102468470	102593552	-1
CDC42EP1	ENSG00000104976	22	36286446	36295358	1
CDGAP	ENSG00000031081	3	120495910	120619254	1
CENTG2	ENSG00000157985	2	236068070	236698851	1
CES7	ENSG00000159398	16	54437629	54466783	-1
CETN1	ENSG00000177143	18	570367	571524	1
CHID1	ENSG00000177830	11	858396	900823	-1
CHRM3	ENSG00000159388	1	201541287	201545348	1
CNTN4	ENSG00000144619	3	2255513	3074645	1
COL4A1	ENSG00000187498	13	109599312	109757497	-1
COL4A2	ENSG00000134871	13	109757615	109963375	1
COLEC12	ENSG00000158270	18	309356	490689	-1
COX6A1	ENSG00000120733	5	137716184	137800615	1
CSMD1	ENSG00000183117	8	2782790	3258996	-1
CSRP3	ENSG00000106268	11	19160154	19180177	-1
CTNNA2	ENSG00000066032	2	79732191	80729415	1
CTNND2	ENSG00000169862	5	11024978	11957110	-1
CTSK	ENSG00000118729	1	149035311	149047436	-1
CTSS	ENSG00000163131	1	148969175	149004929	-1
CYB5R2	ENSG00000166394	11	7642902	7651397	-1
CYLD	ENSG00000083799	14	93840339	93859441	-1
CYP4F22	ENSG00000171954	19	15497144	15524127	1
CYP7A1	ENSG00000112237	8	59565292	59575275	-1
CYTL1	ENSG00000170891	4	5065844	5072100	-1
DNAJB1	ENSG00000132002	19	14486582	14490201	-1
DNMT3L	ENSG00000142182	21	44490651	44506527	-1
DOK5	ENSG00000101134	20	52525570	52701097	1
DRD2	ENSG00000149295	11	112785528	112851103	-1
DTNA	ENSG00000134769	18	30327279	30725806	1
DYX1C1	ENSG00000128845	15	53497250	53587724	-1
FAS	ENSG00000026103	10	90739206	90765521	1
KLF6	ENSG00000067082	10	3811260	3817455	-1
EN1	ENSG00000163064	2	119316236	119322229	-1
ENSA	ENSG00000143420	1	148840214	148868722	-1
EPHA4	ENSG00000116106	2	221990993	222145254	-1
EXT1	ENSG00000182197	8	118875910	119193119	-1
FHIT	ENSG00000189283	3	59712985	60497735	-1
GABRB2	ENSG00000121966	5	160648014	160907708	-1
GBX2	ENSG00000160868	2	236739046	236741391	-1
GNAO1	ENSG00000087258	16	54782803	54948651	1
HCRTR1	ENSG00000168393	NT_11	92953	104023	-1
HSD17B4	ENSG00000133835	5	118816103	118905926	1
HTR1A	ENSG00000074800	1	8843650	8861367	-1
IRF8	ENSG00000182580	3	185762281	185782889	1
IL5RA	ENSG00000091181	3	3086421	3127031	-1
IL10RA	ENSG00000110324	11	22602808	22603932	-1
KCNN2	ENSG00000080709	5	113725565	113860096	1
KCNS3	ENSG00000170745	2	17923426	17977705	1
LDLR	ENSG00000130164	19	11061132	11105490	1
LSS	ENSG00000160285	21	46432793	46473119	-1
MCL1	ENSG00000143384	1	148813661	148818760	-1
MSI1	ENSG00000135097	12	119263516	119291341	-1
MUC6	ENSG00000184956	11	1003456	1026706	-1
NDUFB5	ENSG00000136521	3	180805269	180824981	1
IFT88	ENSG00000032742	13	20039208	20163572	1
MARCO	ENSG00000019169	2	119416215	119468706	1
MCM3AP	ENSG00000160294	10	99175940	99183159	1
MYOM2	ENSG00000036448	8	1980612	2080779	1
IL1RL1	ENSG00000115602	2	102294394	102334929	1
ITGBL1	ENSG00000085377	6	105832199	105957662	-1
NCOR2	ENSG00000120899	12	123374915	123586102	-1
NOS1AP	ENSG00000198929	1	160306205	160604852	1
KIAA0196	ENSG00000164961	8	126105687	126173243	-1
NEBL	ENSG00000078114	10	21110098	21502768	-1
GIPC1	ENSG00000123159	19	14449572	14467944	-1
GJB6	ENSG00000121742	13	19694102	19704534	-1
HSPH1	ENSG00000127990	7	94052480	94123414	-1
FTCD	ENSG00000160282	21	46380604	46399909	-1
NMU	ENSG00000109255	4	56156171	56197222	-1
MAPRE2	ENSG00000166974	18	30875379	30975820	1
FZD10	ENSG00000111432	12	129212985	129216237	1
ITGA11	ENSG00000137809	15	66381104	66511550	-1
LPHN3	ENSG00000150471	4	62045434	62620762	1
ICOSLG	ENSG00000160223	21	44467302	44485277	-1
FAM50B	ENSG00000145945	6	3794619	3796550	1
HAO2	ENSG00000116882	1	119712925	119738274	1
MRPS21	ENSG00000159208	1	148521577	148548038	1
HMGCLL1	ENSG00000146151	6	55407127	55551971	-1
EPDR1	ENSG00000086289	7	37926688	37958065	1
HEATR2	ENSG00000164818	7	732864	795716	1
HRASLS2	ENSG00000133328	11	63076818	63087431	-1
GOLPH3L	ENSG00000143457	1	148885330	148936257	-1
KIAA1239	ENSG00000174145	4	37121738	37127479	1
NEUROD6	ENSG00000164600	7	31343607	31347063	-1
NOD2	ENSG00000167207	16	49288551	49324488	1
MCPH1	ENSG00000147316	8	6251530	6488550	1
HORMAD1	ENSG00000143452	1	148937160	148959976	-1
LGALS12	ENSG00000133317	11	63030132	63040815	1
MRGPRX2	ENSG00000183695	11	19032581	19038804	-1
HRASLS5	ENSG00000168004	11	62985464	63015215	-1
MACROD2	ENSG00000172264	20	13924365	15981842	1
FAM101A	ENSG00000178882	12	123339663	123366521	1
MGAT5B	ENSG00000167889	17	72376133	72458060	1
GALNTL5	ENSG00000106648	7	151284444	151347946	1
FBXO15	ENSG00000141665	18	69891586	69965929	-1
NSUN6	ENSG00000152487	10	18874497	18980556	-1
LCORL	ENSG00000178177	4	17453942	17632477	-1
NALCN	ENSG00000102452	13	100504131	100866814	-1
LAMA1	ENSG00000101680	18	6931888	7107813	-1
NSMCE2	ENSG00000156831	8	126173277	126448543	1
LRRC30	ENSG00000206422	18	7221137	7222042	1
LRRTM1	ENSG00000162951	2	80378817	80385385	-1
LHFPL3	ENSG00000187416	7	103756464	104165503	1
INSC	ENSG00000188487	11	15090546	15225328	1
ISCA1L	ENSG00000135070	9	88069287	88087310	-1
GFRAL	ENSG00000187871	6	55300226	55375250	1
LRTM2	ENSG00000166159	12	1799956	1816179	1
SARDH	ENSG00000123453	9	135518507	135594863	-1
PTK2B	ENSG00000120899	8	27224916	27372820	1
ORC5L	ENSG00000140382	7	103554026	103635731	-1
PAEP	ENSG00000122133	9	137593425	137598622	1
PFDN4	ENSG00000101132	20	52257909	52269898	1
PFKFB3	ENSG00000170525	10	6226903	6317501	1
PLCB4	ENSG00000101333	20	9024932	9409889	1
POU3F1	ENSG00000185668	1	38282086	38285053	-1
PRKAA2	ENSG00000162409	1	56883608	56946709	1
PRKAR1B	ENSG00000188191	7	555913	718659	-1
PTPN12	ENSG00000127947	7	77004771	77107322	1
RFX3	ENSG00000080298	2	113247966	113259442	-1
RNASE2	ENSG00000169385	14	20493470	20494434	1
SCN7A	ENSG00000136546	2	166969785	167051724	-1
SDCBP	ENSG00000137575	8	59628282	59657972	1
SLC1A3	ENSG00000079215	5	36642446	36724191	1
SMARCA4	ENSG00000113594	19	10932606	11033953	1
SOX11	ENSG00000113083	5	121429918	121441853	-1
SPTBN1	ENSG00000115306	c6_QB	31681428	31683298	-1
SYT4	ENSG00000107968	18	39101857	39111430	-1
TBX3	ENSG00000135111	12	113592442	113606352	-1
TRA@	ENSG00000211829	14	22001764	22003154	1
TPM1	ENSG00000140416	15	61121891	61151164	1
TRAF3	ENSG00000131323	14	102313569	102442381	1
UBA52	ENSG00000196084	19	18543614	18556689	1
UBE2E1	ENSG00000170142	3	23822443	23907792	1
UBE2E2	ENSG00000182247	3	23219788	23608288	1
UGCG	ENSG00000148154	9	113698867	113735168	1
VAV2	ENSG00000160293	9	135616837	135847547	-1
WT1	ENSG00000184937	11	32365897	32413663	-1
SLC7A5	ENSG00000103257	16	86421131	86460615	-1
PPFIBP2	ENSG00000166387	11	7491627	7631558	1
USP13	ENSG00000058056	3	180853635	180984675	1
PRPF3	ENSG00000117360	1	148560626	148592277	1
PTTG1	ENSG00000164611	5	159781418	159788324	1
PIWIL1	ENSG00000125207	12	129388567	129422825	1
SLIT2	ENSG00000145147	19	12768634	12773694	-1
SDC3	ENSG00000080031	19	60384428	60412654	-1
THOC1	ENSG00000079134	18	204527	258049	-1
TRIB1	ENSG00000173334	8	126511745	126519824	1
PITRM1	ENSG00000107959	10	3169922	3205003	-1
ZNF460	ENSG00000197714	19	62483745	62496635	1
TBC1D8	ENSG00000204634	2	100990123	101042444	-1
TRIM35	ENSG00000104228	8	27198321	27224751	-1
RCOR1	ENSG00000089902	14	102128986	102266665	1
TNFAIP8	ENSG00000145779	5	118752897	118756975	1
WIPI2	ENSG00000157954	7	5196361	5240012	1
PYGO1	ENSG00000171016	15	53625513	53668343	-1
RBMS3	ENSG00000144642	3	29297942	30021623	1
SNX15	ENSG00000110025	11	64538230	64564618	1
PRKAG2	ENSG00000106617	7	150884136	151205249	-1
PEX5L	ENSG00000114757	3	181000744	181237211	-1
ZNF44	ENSG00000197857	19	12196503	12266637	-1
ZDHHC13	ENSG00000177054	11	19095268	19154542	1
ZRANB1	ENSG00000019995	10	126620682	126665995	1
TMEM39A	ENSG00000176142	3	120631041	120665134	-1
TBC1D19	ENSG00000109680	4	26194804	26365900	1
STK32B	ENSG00000152953	4	5104428	5553626	1
TRIM36	ENSG00000152503	5	114488377	114544142	-1
SULF2	ENSG00000196562	20	45719063	45848215	-1
PAK7	ENSG00000101349	20	9466036	9767689	-1
STIM2	ENSG00000109689	4	26471409	26636101	1
RDH14	ENSG00000185013	2	18599489	18634319	-1
TINAGL1	ENSG00000142910	1	31814708	31825870	1
SUSD1	ENSG00000106868	9	113842886	113977377	-1
TARS2	ENSG00000143374	1	148726517	148746702	1
SNIP	ENSG00000017373	17	33939785	34015709	-1
TMPRSS5	ENSG00000166682	11	113065275	113082305	-1
STMN4	ENSG00000015592	8	27149738	27171843	-1
TXNDC5	ENSG00000188428	6	7826482	8009646	-1
TLN2	ENSG00000171914	15	60726802	60920733	1
STARD3NL	ENSG00000010270	7	38184376	38236760	1
TMPRSS13	ENSG00000137747	11	117276570	117305325	-1
TMEM132B	ENSG00000139364	12	124377115	124709542	1
TMEM132E	ENSG00000181291	17	29931881	29990450	1
XIRP2	ENSG00000163092	2	167468239	167824505	1
ZNF664	ENSG00000179195	12	123023623	123065918	1
ZNF563	ENSG00000188868	19	12289306	12305534	-1
SPC24	ENSG00000161888	19	11117170	11127458	-1
ZNF114	ENSG00000178150	19	53466466	53482675	1
RANBP3L	ENSG00000164188	5	36284862	36337761	-1
SLC39A12	ENSG00000148482	10	18280827	18372222	1
OLFML1	ENSG00000183801	11	7463289	7489178	1
OR6S1	ENSG00000181803	14	20178695	20179690	-1
ZNF805	ENSG00000204524	19	62456615	62465471	1
SAMD12	ENSG00000177570	8	119459408	119703301	-1
RPL23AP2	ENSG00000198242	17	24071127	24075500	1
SCARNA16	ENSG00000212386	17	72596984	72597170	1
