# Supplementary material for: Evidence for contribution of common genetic variants within chromosome 8p21.2-8p21.1 to restricted and repetitive behaviors in autism spectrum disorders
Source: BMC Genomics. 2016 Mar 1;17:163. doi: 10.1186/s12864-016-2475-y (PMC4774106; doi:10.1186/s12864-016-2475-y)
Supplement: Additional file 12: — Enrichment of functional annotation terms identified using DAVID software for genes linked to SNPs from ten results of phenotype-permuted datasets. (XLSX 53 kb) [file 12864_2016_2475_MOESM12_ESM.xlsx]

## Sheet: t2t_85B9EE5F32711447073234012
Additional file 12. Enrichment of functional annotation terms identified using DAVID software for genes linked to SNPs from ten results of phenotype-permuted datasets. Brain related clusters were marked in yellow.
Enriched clusters for phenotype-permuted dataset 1
Annotation Cluster 1	Enrichment Score: 4.158537056561324
Category	Term	Count	PValue	Benjamini
SP_PIR_KEYWORDS	cell adhesion	24	1.72351e-06	0.000273139
GOTERM_BP_FAT	GO:0007155~cell adhesion	29	8.71029e-05	0.126678
GOTERM_BP_FAT	GO:0022610~biological adhesion	29	8.7375e-05	0.0656807
GOTERM_BP_FAT	GO:0016337~cell-cell adhesion	14	0.00177018	0.600826
Annotation Cluster 2	Enrichment Score: 3.733530517493927
Category	Term	Count	PValue	Benjamini
SP_PIR_KEYWORDS	membrane	149	6.8876e-06	0.000727528
UP_SEQ_FEATURE	glycosylation site:N-linked (GlcNAc...)	107	1.41483e-05	0.00906315
SP_PIR_KEYWORDS	glycoprotein	108	4.55176e-05	0.00360085
UP_SEQ_FEATURE	transmembrane region	118	0.000129257	0.0539453
UP_SEQ_FEATURE	topological domain:Cytoplasmic	87	0.000167359	0.052428
SP_PIR_KEYWORDS	transmembrane	118	0.000169419	0.00669131
UP_SEQ_FEATURE	topological domain:Extracellular	71	0.000610304	0.122738
GOTERM_CC_FAT	GO:0031224~intrinsic to membrane	129	0.00328612	0.137672
GOTERM_CC_FAT	GO:0016021~integral to membrane	123	0.00767326	0.257038
Annotation Cluster 3	Enrichment Score: 3.367008832037647
Category	Term	Count	Category	Benjamini
GOTERM_BP_FAT	GO:0030182~neuron differentiation	41	1.1e-05	0.0347152
GOTERM_BP_FAT	GO:0048666~neuron development	34	1.79e-05	0.0271338
GOTERM_BP_FAT	GO:0007411~axon guidance	16	7.01e-05	0.0245822
GOTERM_BP_FAT	GO:0007409~axonogenesis	22	0.000128	0.237754
GOTERM_BP_FAT	GO:0048667~cell morphogenesis involved in neuron differentiation	23	0.000145	0.363111
GOTERM_BP_FAT	GO:0000904~cell morphogenesis involved in differentiation	25	0.00021	0.381084
GOTERM_BP_FAT	GO:0048812~neuron projection morphogenesis	22	0.000496	0.394637
GOTERM_BP_FAT	GO:0031175~neuron projection development	24	0.001006	0.492911
GOTERM_BP_FAT	GO:0000902~cell morphogenesis	30	0.001141	0.514534
GOTERM_BP_FAT	GO:0048858~cell projection morphogenesis	23	0.001292	0.588677
GOTERM_BP_FAT	GO:0032990~cell part morphogenesis	23	0.002258	0.596786
GOTERM_BP_FAT	GO:0032989~cellular component morphogenesis	31	0.002997	0.626395
GOTERM_BP_FAT	GO:0006928~cell motion	35	0.003919	0.638697
GOTERM_BP_FAT	GO:0030030~cell projection organization	28	0.006961	0.639749
GOTERM_BP_FAT	GO:0030182~neuron differentiation	41	1.1e-05	0.655708
Annotation Cluster 4	Enrichment Score: 2.8435314304427943
Category	Term	Count	PValue	Benjamini
UP_SEQ_FEATURE	glycosylation site:N-linked (GlcNAc...)	107	1.41483e-05	0.00906315
SP_PIR_KEYWORDS	glycoprotein	108	4.55176e-05	0.00360085
SP_PIR_KEYWORDS	disulfide bond	70	0.00530522	0.113474
UP_SEQ_FEATURE	disulfide bond	66	0.0129424	0.567547
SP_PIR_KEYWORDS	signal	74	0.0130669	0.180079
UP_SEQ_FEATURE	signal peptide	74	0.0150328	0.604771
Annotation Cluster 5	Enrichment Score: 2.7062667538525367
Category	Term	Count	PValue	Benjamini
GOTERM_CC_FAT	GO:0044459~plasma membrane part	70	1.89406e-05	0.00255373
GOTERM_CC_FAT	GO:0031226~intrinsic to plasma membrane	36	0.0113295	0.289528
GOTERM_CC_FAT	GO:0005887~integral to plasma membrane	33	0.0354482	0.501452
Annotation Cluster 6	Enrichment Score: 2.2826286908571873
Category	Term	Count	PValue	Benjamini
INTERPRO	IPR006210:EGF-like	15	2.40273e-05	0.0153074
INTERPRO	IPR013032:EGF-like region, conserved site	17	0.000121794	0.0383437
SMART	SM00181:EGF	15	0.00021536	0.035953
UP_SEQ_FEATURE	domain:EGF-like 1	10	0.000278417	0.0691661
SP_PIR_KEYWORDS	egf-like domain	13	0.000781117	0.0244668
UP_SEQ_FEATURE	domain:EGF-like 6	6	0.000918945	0.123194
UP_SEQ_FEATURE	domain:EGF-like 2	8	0.000931063	0.112976
INTERPRO	IPR000742:EGF-like, type 3	12	0.00101814	0.15083
UP_SEQ_FEATURE	domain:EGF-like 4	6	0.00352894	0.277461
INTERPRO	IPR013111:EGF, extracellular	6	0.00621013	0.393419
INTERPRO	IPR001791:Laminin G	5	0.0095164	0.458752
UP_SEQ_FEATURE	domain:EGF-like 3	6	0.0104396	0.5278
UP_SEQ_FEATURE	domain:EGF-like 7	4	0.0116162	0.546814
SMART	SM00282:LamG	5	0.0194691	0.566384
GOTERM_BP_FAT	GO:0042063~gliogenesis	5	0.0312494	0.915281
UP_SEQ_FEATURE	domain:EGF-like 5	4	0.0353712	0.808958
INTERPRO	IPR006209:EGF	6	0.0877426	0.869057
INTERPRO	IPR001881:EGF-like calcium-binding	5	0.103234	0.864482
INTERPRO	IPR018097:EGF-like calcium-binding, conserved site	5	0.103234	0.864482
INTERPRO	IPR000152:EGF-type aspartate/asparagine hydroxylation conserved site	5	0.106194	0.864948
SMART	SM00179:EGF_CA	5	0.179908	0.846368
Annotation Cluster 7	Enrichment Score: 2.156462226680979
Category	Term	Count	PValue	Benjamini
INTERPRO	IPR011993:Pleckstrin homology-type	15	0.00162895	0.18887
INTERPRO	IPR001849:Pleckstrin homology	13	0.00571856	0.409023
UP_SEQ_FEATURE	domain:PH	11	0.00961641	0.518834
SMART	SM00233:PH	13	0.0264207	0.597631
Annotation Cluster 8	Enrichment Score: 1.5826444964877187
Category	Term	Count	PValue	Benjamini
GOTERM_MF_FAT	GO:0031420~alkali metal ion binding	13	0.0002	0.156826
GOTERM_MF_FAT	GO:0022836~gated channel activity	15	0.00115959	0.170392
GOTERM_MF_FAT	GO:0046873~metal ion transmembrane transporter activity	15	0.0019861	0.21342
GOTERM_MF_FAT	GO:0005216~ion channel activity	16	0.00342372	0.210726
SP_PIR_KEYWORDS	ionic channel	14	0.00419657	0.105144
GOTERM_MF_FAT	GO:0022838~substrate specific channel activity	16	0.00453189	0.180813
SP_PIR_KEYWORDS	voltage-gated channel	9	0.00500902	0.11525
GOTERM_BP_FAT	GO:0030001~metal ion transport	18	0.00542382	0.755734
GOTERM_BP_FAT	GO:0015672~monovalent inorganic cation transport	14	0.00590476	0.731683
GOTERM_MF_FAT	GO:0015267~channel activity	16	0.00617245	0.192336
GOTERM_MF_FAT	GO:0022803~passive transmembrane transporter activity	16	0.00630458	0.173803
SP_PIR_KEYWORDS	ion transport	20	0.00670947	0.111801
GOTERM_MF_FAT	GO:0022832~voltage-gated channel activity	10	0.00751911	0.193005
GOTERM_MF_FAT	GO:0005244~voltage-gated ion channel activity	10	0.00751911	0.193005
GOTERM_MF_FAT	GO:0005267~potassium channel activity	8	0.00903569	0.196842
GOTERM_MF_FAT	GO:0005261~cation channel activity	12	0.0093537	0.194384
SP_PIR_KEYWORDS	potassium transport	7	0.0158247	0.205342
SP_PIR_KEYWORDS	Sodium transport	7	0.0164503	0.204364
SP_PIR_KEYWORDS	Sodium	7	0.0164503	0.204364
GOTERM_MF_FAT	GO:0031402~sodium ion binding	7	0.0171089	0.274273
SP_PIR_KEYWORDS	potassium	7	0.0236655	0.261907
GOTERM_BP_FAT	GO:0006811~ion transport	23	0.0251702	0.928832
GOTERM_MF_FAT	GO:0030955~potassium ion binding	7	0.0253652	0.329885
GOTERM_BP_FAT	GO:0006812~cation transport	18	0.0259698	0.922485
GOTERM_BP_FAT	GO:0006813~potassium ion transport	8	0.0280908	0.91469
GOTERM_BP_FAT	GO:0006814~sodium ion transport	7	0.0325174	0.882565
SP_PIR_KEYWORDS	transport	40	0.040135	0.351335
SP_PIR_KEYWORDS	potassium channel	5	0.0481027	0.377219
GOTERM_BP_FAT	GO:0007268~synaptic transmission	10	0.0981227	0.964766
GOTERM_MF_FAT	GO:0022843~voltage-gated cation channel activity	6	0.117065	0.692451
GOTERM_BP_FAT	GO:0007267~cell-cell signaling	16	0.141851	0.978437
GOTERM_BP_FAT	GO:0019226~transmission of nerve impulse	10	0.193998	0.989241
GOTERM_CC_FAT	GO:0008076~voltage-gated potassium channel complex	4	0.23333	0.878757
GOTERM_CC_FAT	GO:0034705~potassium channel complex	4	0.23333	0.878757
GOTERM_CC_FAT	GO:0034703~cation channel complex	5	0.254098	0.889053
GOTERM_MF_FAT	GO:0005249~voltage-gated potassium channel activity	4	0.256807	0.886054
UP_SEQ_FEATURE	short sequence motif:Selectivity filter	3	0.266088	0.993105
INTERPRO	IPR005821:Ion transport	4	0.334354	0.982045
GOTERM_BP_FAT	GO:0055085~transmembrane transport	13	0.352018	0.996213
GOTERM_CC_FAT	GO:0034702~ion channel complex	6	0.364427	0.94572
GOTERM_BP_FAT	GO:0050877~neurological system process	17	0.938917	0.999998
Enriched clusters for phenotype-permuted dataset 2
Annotation Cluster 1	Enrichment Score: 4.5710424764291901
Category	Term	Count	PValue	Benjamini
GOTERM_CC_FAT	GO:0030054~cell junction	28	2.88921e-06	0.000779783
SP_PIR_KEYWORDS	cell junction	20	8.73993e-05	0.00460715
SP_PIR_KEYWORDS	synapse	13	0.000395126	0.0138235
GOTERM_MF_FAT	GO:0004970~ionotropic glutamate receptor activity	4	0.00358909	0.175486
INTERPRO	IPR015683:Glutamate receptor-related	4	0.00419426	0.3622
INTERPRO	IPR001508:NMDA receptor	4	0.00419426	0.3622
INTERPRO	IPR001320:Ionotropic glutamate receptor	4	0.00419426	0.3622
INTERPRO	IPR019594:Glutamate receptor, L-glutamate/glycine-binding	4	0.00419426	0.3622
GOTERM_MF_FAT	GO:0005234~extracellular-glutamate-gated ion channel activity	4	0.00420733	0.184246
SMART	SM00079:PBPe	4	0.00760168	0.351055
UP_SEQ_FEATURE	region of interest:Glutamate binding	3	0.00809045	0.501915
UP_SEQ_FEATURE	binding site:Glutamate	3	0.00809045	0.501915
GOTERM_CC_FAT	GO:0045202~synapse	15	0.00953152	0.276194
PIR_SUPERFAMILY	PIRSF002437:ionotropic glutamate receptor, AMPA/kainate types	3	0.0120297	0.589159
SP_PIR_KEYWORDS	postsynaptic cell membrane	7	0.0129424	0.186555
GOTERM_MF_FAT	GO:0008066~glutamate receptor activity	4	0.0167288	0.278147
GOTERM_CC_FAT	GO:0044456~synapse part	11	0.0219178	0.419558
GOTERM_BP_FAT	GO:0050806~positive regulation of synaptic transmission	4	0.0239762	0.932492
INTERPRO	IPR001828:Extracellular ligand-binding receptor	4	0.028745	0.667613
GOTERM_CC_FAT	GO:0008328~ionotropic glutamate receptor complex	3	0.0292621	0.487381
GOTERM_BP_FAT	GO:0051971~positive regulation of transmission of nerve impulse	4	0.0299163	0.91674
GOTERM_BP_FAT	GO:0031646~positive regulation of neurological system process	4	0.0342673	0.885685
GOTERM_BP_FAT	GO:0051966~regulation of synaptic transmission, glutamatergic	3	0.0466371	0.90889
GOTERM_CC_FAT	GO:0045211~postsynaptic membrane	7	0.047794	0.540594
GOTERM_CC_FAT	GO:0014069~postsynaptic density	5	0.0489857	0.529233
GOTERM_MF_FAT	GO:0022834~ligand-gated channel activity	6	0.0731085	0.565423
GOTERM_MF_FAT	GO:0015276~ligand-gated ion channel activity	6	0.0731085	0.565423
GOTERM_CC_FAT	GO:0043235~receptor complex	6	0.0752553	0.634289
GOTERM_BP_FAT	GO:0007215~glutamate signaling pathway	3	0.0762106	0.946865
GOTERM_MF_FAT	GO:0005230~extracellular ligand-gated ion channel activity	4	0.132815	0.72046
GOTERM_BP_FAT	GO:0033555~multicellular organismal response to stress	3	0.159927	0.983524
SP_PIR_KEYWORDS	neurotransmitter receptor	3	0.263719	0.785713
GOTERM_BP_FAT	GO:0051241~negative regulation of multicellular organismal process	5	0.354214	0.995846
KEGG_PATHWAY	hsa04080:Neuroactive ligand-receptor interaction	7	0.371858	0.98355
GOTERM_CC_FAT	GO:0030425~dendrite	5	0.389694	0.954977
GOTERM_BP_FAT	GO:0010647~positive regulation of cell communication	8	0.398071	0.995994
GOTERM_BP_FAT	GO:0050804~regulation of synaptic transmission	4	0.456234	0.997009
GOTERM_BP_FAT	GO:0051240~positive regulation of multicellular organismal process	6	0.464309	0.997112
GOTERM_BP_FAT	GO:0051969~regulation of transmission of nerve impulse	4	0.507607	0.99765
GOTERM_BP_FAT	GO:0031644~regulation of neurological system process	4	0.53455	0.998023
GOTERM_BP_FAT	GO:0044057~regulation of system process	6	0.672706	0.99928
Annotation Cluster 2	Enrichment Score: 1.474727433324352
Category	Term	Count	PValue	Benjamini
INTERPRO	IPR003961:Fibronectin, type III	13	0.000229235	0.0478778
UP_SEQ_FEATURE	domain:Fibronectin type-III 4	7	0.000769933	0.132042
SMART	SM00060:FN3	13	0.00144334	0.115535
UP_SEQ_FEATURE	domain:Ig-like C2-type	8	0.00232328	0.22078
UP_SEQ_FEATURE	domain:Fibronectin type-III 3	7	0.00347463	0.291488
INTERPRO	IPR008957:Fibronectin, type III-like fold	10	0.0074327	0.412677
UP_SEQ_FEATURE	domain:Fibronectin type-III 1	8	0.00864008	0.502424
INTERPRO	IPR013098:Immunoglobulin I-set	8	0.0145471	0.543417
SP_PIR_KEYWORDS	Immunoglobulin domain	16	0.0192201	0.226119
INTERPRO	IPR007110:Immunoglobulin-like	17	0.0247095	0.657283
UP_SEQ_FEATURE	domain:Ig-like C2-type 6	4	0.0271335	0.757349
UP_SEQ_FEATURE	domain:Fibronectin type-III 2	7	0.0278006	0.752321
INTERPRO	IPR003598:Immunoglobulin subtype 2	9	0.0376036	0.707811
UP_SEQ_FEATURE	domain:Ig-like C2-type 5	4	0.0729118	0.928163
INTERPRO	IPR003599:Immunoglobulin subtype	11	0.0884882	0.862307
SMART	SM00408:IGc2	9	0.100379	0.776552
UP_SEQ_FEATURE	domain:Fibronectin type-III 6	3	0.10323	0.952565
INTERPRO	IPR013783:Immunoglobulin-like fold	15	0.148728	0.909656
UP_SEQ_FEATURE	domain:Ig-like C2-type 4	4	0.15049	0.971496
UP_SEQ_FEATURE	domain:Fibronectin type-III 5	3	0.188081	0.979478
SMART	SM00409:IG	11	0.230051	0.867364
UP_SEQ_FEATURE	domain:Ig-like C2-type 3	4	0.36462	0.998582
INTERPRO	IPR013151:Immunoglobulin	5	0.5153	0.997969
UP_SEQ_FEATURE	domain:Ig-like C2-type 1	4	0.654216	0.999997
UP_SEQ_FEATURE	domain:Ig-like C2-type 2	4	0.657703	0.999997
Enriched clusters for phenotype-permuted dataset 3
Annotation Cluster 1	Enrichment Score: 4.158537056561324
Category	Term	Count	PValue	Benjamini
SP_PIR_KEYWORDS	cell adhesion	24	1.72351e-06	0.000273139
GOTERM_BP_FAT	GO:0007155~cell adhesion	29	8.71029e-05	0.126678
GOTERM_BP_FAT	GO:0022610~biological adhesion	29	8.7375e-05	0.0656807
GOTERM_BP_FAT	GO:0016337~cell-cell adhesion	14	0.00177018	0.600826
Annotation Cluster 2	Enrichment Score: 3.733530517493927
Category	Term	Count	PValue	Benjamini
SP_PIR_KEYWORDS	membrane	149	6.8876e-06	0.000727528
UP_SEQ_FEATURE	glycosylation site:N-linked (GlcNAc...)	107	1.41483e-05	0.00906315
SP_PIR_KEYWORDS	glycoprotein	108	4.55176e-05	0.00360085
UP_SEQ_FEATURE	transmembrane region	118	0.000129257	0.0539453
UP_SEQ_FEATURE	topological domain:Cytoplasmic	87	0.000167359	0.052428
SP_PIR_KEYWORDS	transmembrane	118	0.000169419	0.00669131
UP_SEQ_FEATURE	topological domain:Extracellular	71	0.000610304	0.122738
GOTERM_CC_FAT	GO:0031224~intrinsic to membrane	129	0.00328612	0.137672
GOTERM_CC_FAT	GO:0016021~integral to membrane	123	0.00767326	0.257038
Annotation Cluster 3	Enrichment Score: 2.8435314304427943
Category	Term	Count	PValue	Benjamini
UP_SEQ_FEATURE	glycosylation site:N-linked (GlcNAc...)	107	1.41483e-05	0.00906315
SP_PIR_KEYWORDS	glycoprotein	108	4.55176e-05	0.00360085
SP_PIR_KEYWORDS	disulfide bond	70	0.00530522	0.113474
UP_SEQ_FEATURE	disulfide bond	66	0.0129424	0.567547
SP_PIR_KEYWORDS	signal	74	0.0130669	0.180079
UP_SEQ_FEATURE	signal peptide	74	0.0150328	0.604771
Annotation Cluster 4	Enrichment Score: 2.7062667538525367
Category	Term	Count	PValue	Benjamini
GOTERM_CC_FAT	GO:0044459~plasma membrane part	70	1.89406e-05	0.00255373
GOTERM_CC_FAT	GO:0031226~intrinsic to plasma membrane	36	0.0113295	0.289528
GOTERM_CC_FAT	GO:0005887~integral to plasma membrane	33	0.0354482	0.501452
Annotation Cluster 5	Enrichment Score: 2.2826286908571873
Category	Term	Count	PValue	Benjamini
INTERPRO	IPR006210:EGF-like	15	2.40273e-05	0.0153074
INTERPRO	IPR013032:EGF-like region, conserved site	17	0.000121794	0.0383437
SMART	SM00181:EGF	15	0.00021536	0.035953
UP_SEQ_FEATURE	domain:EGF-like 1	10	0.000278417	0.0691661
SP_PIR_KEYWORDS	egf-like domain	13	0.000781117	0.0244668
UP_SEQ_FEATURE	domain:EGF-like 6	6	0.000918945	0.123194
UP_SEQ_FEATURE	domain:EGF-like 2	8	0.000931063	0.112976
INTERPRO	IPR000742:EGF-like, type 3	12	0.00101814	0.15083
UP_SEQ_FEATURE	domain:EGF-like 4	6	0.00352894	0.277461
INTERPRO	IPR013111:EGF, extracellular	6	0.00621013	0.393419
INTERPRO	IPR001791:Laminin G	5	0.0095164	0.458752
UP_SEQ_FEATURE	domain:EGF-like 3	6	0.0104396	0.5278
UP_SEQ_FEATURE	domain:EGF-like 7	4	0.0116162	0.546814
SMART	SM00282:LamG	5	0.0194691	0.566384
GOTERM_BP_FAT	GO:0042063~gliogenesis	5	0.0312494	0.915281
UP_SEQ_FEATURE	domain:EGF-like 5	4	0.0353712	0.808958
INTERPRO	IPR006209:EGF	6	0.0877426	0.869057
INTERPRO	IPR001881:EGF-like calcium-binding	5	0.103234	0.864482
INTERPRO	IPR018097:EGF-like calcium-binding, conserved site	5	0.103234	0.864482
INTERPRO	IPR000152:EGF-type aspartate/asparagine hydroxylation conserved site	5	0.106194	0.864948
SMART	SM00179:EGF_CA	5	0.179908	0.846368
Enriched clusters for phenotype-permuted dataset 4
Annotation Cluster 1	Enrichment Score: 1.804286432067112
Category	Term	Count	PValue	Benjamini
PIR_SUPERFAMILY	PIRSF002773:multidrug resistance protein	3	0.00171614	0.223135
UP_SEQ_FEATURE	domain:ABC transmembrane type-1 1	4	0.00211186	0.219132
UP_SEQ_FEATURE	domain:ABC transmembrane type-1 2	4	0.00211186	0.219132
COG_ONTOLOGY	Defense mechanisms	4	0.0043702	0.0635851
BIOCARTA	h_mrpPathway:Multi-Drug Resistance Factors	3	0.00451795	0.258337
INTERPRO	IPR001140:ABC transporter, transmembrane region	4	0.0095852	0.430004
GOTERM_MF_FAT	GO:0042626~ATPase activity, coupled to transmembrane movement of substances	7	0.01242	0.239959
GOTERM_MF_FAT	GO:0043492~ATPase activity, coupled to movement of substances	7	0.0129498	0.239456
GOTERM_MF_FAT	GO:0016820~hydrolase activity, acting on acid anhydrides, catalyzing transmembrane movement of substances	7	0.0134952	0.239243
INTERPRO	IPR017940:ABC transporter integral membrane type 1	4	0.0146937	0.518587
SP_PIR_KEYWORDS	P-loop	7	0.0164503	0.204364
UP_SEQ_FEATURE	domain:ABC transporter 1	4	0.0184683	0.663951
UP_SEQ_FEATURE	domain:ABC transporter 2	4	0.0184683	0.663951
GOTERM_MF_FAT	GO:0015405~P-P-bond-hydrolysis-driven transmembrane transporter activity	7	0.0205896	0.292843
GOTERM_MF_FAT	GO:0015399~primary active transmembrane transporter activity	7	0.0205896	0.292843
GOTERM_MF_FAT	GO:0042623~ATPase activity, coupled	11	0.0220354	0.301442
UP_SEQ_FEATURE	nucleotide phosphate-binding region:ATP 1	4	0.0234489	0.734926
UP_SEQ_FEATURE	nucleotide phosphate-binding region:ATP 2	4	0.0234489	0.734926
BIOCARTA	h_nuclearRsPathway:Nuclear Receptors in Lipid Metabolism and Toxicity	4	0.0252779	0.570398
GOTERM_MF_FAT	GO:0016887~ATPase activity	12	0.0340445	0.39768
SP_PIR_KEYWORDS	nucleotide binding	6	0.0401107	0.360768
INTERPRO	IPR003593:ATPase, AAA+ type, core	7	0.0519384	0.759908
KEGG_PATHWAY	hsa02010:ABC transporters	4	0.052061	0.996543
INTERPRO	IPR003439:ABC transporter-like	4	0.059312	0.753881
GOTERM_BP_FAT	GO:0009205~purine ribonucleoside triphosphate metabolic process	6	0.0640667	0.938126
GOTERM_BP_FAT	GO:0009199~ribonucleoside triphosphate metabolic process	6	0.0659513	0.938696
GOTERM_MF_FAT	GO:0015662~ATPase activity, coupled to transmembrane movement of ions, phosphorylative mechanism	4	0.066012	0.535638
GOTERM_BP_FAT	GO:0009144~purine nucleoside triphosphate metabolic process	6	0.0737966	0.945389
INTERPRO	IPR017871:ABC transporter, conserved site	4	0.0890848	0.846175
GOTERM_BP_FAT	GO:0009141~nucleoside triphosphate metabolic process	6	0.0932154	0.963402
GOTERM_BP_FAT	GO:0009150~purine ribonucleotide metabolic process	6	0.109953	0.973286
SMART	SM00382:AAA	7	0.114879	0.749179
GOTERM_BP_FAT	GO:0046034~ATP metabolic process	5	0.127108	0.980053
GOTERM_BP_FAT	GO:0006163~purine nucleotide metabolic process	7	0.127412	0.978792
GOTERM_BP_FAT	GO:0009259~ribonucleotide metabolic process	6	0.133449	0.97991
GOTERM_MF_FAT	GO:0042625~ATPase activity, coupled to transmembrane movement of ions	4	0.140866	0.730054
INTERPRO	IPR018303:ATPase, P-type phosphorylation site	3	0.143459	0.906242
INTERPRO	IPR008250:ATPase, P-type, ATPase-associated region	3	0.143459	0.906242
INTERPRO	IPR001757:ATPase, P-type, K/Mg/Cd/Cu/Zn/Na/Ca/Na/H-transporter	3	0.143459	0.906242
UP_SEQ_FEATURE	active site:4-aspartylphosphate intermediate	3	0.150427	0.973148
INTERPRO	IPR003959:ATPase, AAA-type, core	3	0.230382	0.947628
GOTERM_BP_FAT	GO:0009206~purine ribonucleoside triphosphate biosynthetic process	4	0.267727	0.99323
GOTERM_BP_FAT	GO:0009145~purine nucleoside triphosphate biosynthetic process	4	0.272699	0.993606
GOTERM_BP_FAT	GO:0009201~ribonucleoside triphosphate biosynthetic process	4	0.272699	0.993606
GOTERM_BP_FAT	GO:0009142~nucleoside triphosphate biosynthetic process	4	0.287672	0.99373
UP_SEQ_FEATURE	metal ion-binding site:Magnesium	4	0.33571	0.997644
GOTERM_BP_FAT	GO:0009152~purine ribonucleotide biosynthetic process	4	0.362977	0.995824
GOTERM_BP_FAT	GO:0009260~ribonucleotide biosynthetic process	4	0.397828	0.996129
GOTERM_BP_FAT	GO:0006754~ATP biosynthetic process	3	0.487727	0.997287
GOTERM_BP_FAT	GO:0006164~purine nucleotide biosynthetic process	4	0.512154	0.997679
GOTERM_BP_FAT	GO:0009165~nucleotide biosynthetic process	4	0.66652	0.999235
GOTERM_BP_FAT	GO:0034654~nucleobase, nucleoside, nucleotide and nucleic acid biosynthetic process	4	0.690739	0.999363
GOTERM_BP_FAT	GO:0034404~nucleobase, nucleoside and nucleotide biosynthetic process	4	0.690739	0.999363
GOTERM_BP_FAT	GO:0044271~nitrogen compound biosynthetic process	5	0.850737	0.999937
Annotation Cluster 2	Enrichment Score: 1.4848535713713508
Category	Term	Count	PValue	Benjamini
GOTERM_BP_FAT	GO:0016337~cell-cell adhesion	14	0.00177018	0.600826
GOTERM_BP_FAT	GO:0007156~homophilic cell adhesion	8	0.0104425	0.836952
UP_SEQ_FEATURE	domain:Cadherin 3	5	0.106214	0.953801
UP_SEQ_FEATURE	domain:Cadherin 4	5	0.106214	0.953801
UP_SEQ_FEATURE	domain:Cadherin 1	5	0.114859	0.951185
UP_SEQ_FEATURE	domain:Cadherin 2	5	0.114859	0.951185
INTERPRO	IPR002126:Cadherin	5	0.141164	0.907715
UP_SEQ_FEATURE	domain:Cadherin 5	4	0.235205	0.989336
SMART	SM00112:CA	5	0.237484	0.853469
Enriched clusters for phenotype-permuted dataset 5
Annotation Cluster 1	Enrichment Score: 2.156462226680979
Category	Term	Count	PValue	Benjamini
INTERPRO	IPR011993:Pleckstrin homology-type	15	0.00162895	0.18887
INTERPRO	IPR001849:Pleckstrin homology	13	0.00571856	0.409023
UP_SEQ_FEATURE	domain:PH	11	0.00961641	0.518834
SMART	SM00233:PH	13	0.0264207	0.597631
Annotation Cluster 2	Enrichment Score: 1.5826444964877187
Category	Term	Count	PValue	Benjamini
GOTERM_MF_FAT	GO:0031420~alkali metal ion binding	13	0.000706094	0.156826
GOTERM_MF_FAT	GO:0022836~gated channel activity	15	0.00115959	0.170392
GOTERM_MF_FAT	GO:0046873~metal ion transmembrane transporter activity	15	0.0019861	0.21342
GOTERM_MF_FAT	GO:0005216~ion channel activity	16	0.00342372	0.210726
SP_PIR_KEYWORDS	ionic channel	14	0.00419657	0.105144
GOTERM_MF_FAT	GO:0022838~substrate specific channel activity	16	0.00453189	0.180813
SP_PIR_KEYWORDS	voltage-gated channel	9	0.00500902	0.11525
GOTERM_BP_FAT	GO:0030001~metal ion transport	18	0.00542382	0.755734
GOTERM_BP_FAT	GO:0015672~monovalent inorganic cation transport	14	0.00590476	0.731683
GOTERM_MF_FAT	GO:0015267~channel activity	16	0.00617245	0.192336
GOTERM_MF_FAT	GO:0022803~passive transmembrane transporter activity	16	0.00630458	0.173803
SP_PIR_KEYWORDS	ion transport	20	0.00670947	0.111801
GOTERM_MF_FAT	GO:0022832~voltage-gated channel activity	10	0.00751911	0.193005
GOTERM_MF_FAT	GO:0005244~voltage-gated ion channel activity	10	0.00751911	0.193005
GOTERM_MF_FAT	GO:0005267~potassium channel activity	8	0.00903569	0.196842
GOTERM_MF_FAT	GO:0005261~cation channel activity	12	0.0093537	0.194384
SP_PIR_KEYWORDS	potassium transport	7	0.0158247	0.205342
SP_PIR_KEYWORDS	Sodium transport	7	0.0164503	0.204364
SP_PIR_KEYWORDS	Sodium	7	0.0164503	0.204364
GOTERM_MF_FAT	GO:0031402~sodium ion binding	7	0.0171089	0.274273
SP_PIR_KEYWORDS	potassium	7	0.0236655	0.261907
GOTERM_BP_FAT	GO:0006811~ion transport	23	0.0251702	0.928832
GOTERM_MF_FAT	GO:0030955~potassium ion binding	7	0.0253652	0.329885
GOTERM_BP_FAT	GO:0006812~cation transport	18	0.0259698	0.922485
GOTERM_BP_FAT	GO:0006813~potassium ion transport	8	0.0280908	0.91469
GOTERM_BP_FAT	GO:0006814~sodium ion transport	7	0.0325174	0.882565
SP_PIR_KEYWORDS	transport	40	0.040135	0.351335
SP_PIR_KEYWORDS	potassium channel	5	0.0481027	0.377219
Annotation Cluster 3	Enrichment Score: 1.4290205051033014
Category	Term	Count	PValue	Benjamini
GOTERM_CC_FAT	GO:0005578~proteinaceous extracellular matrix	16	0.00147166	0.0946288
GOTERM_CC_FAT	GO:0031012~extracellular matrix	16	0.00302961	0.151129
SP_PIR_KEYWORDS	extracellular matrix	12	0.0036259	0.0993888
GOTERM_CC_FAT	GO:0044421~extracellular region part	22	0.314914	0.922146
SP_PIR_KEYWORDS	Secreted	28	0.720249	0.985745
GOTERM_CC_FAT	GO:0005576~extracellular region	37	0.727096	0.995071
Annotation Cluster 4	Enrichment Score: 1.377524278056438
Category	Term	Count	PValue	Benjamini
GOTERM_MF_FAT	GO:0030554~adenyl nucleotide binding	42	0.00622658	0.182188
GOTERM_MF_FAT	GO:0001883~purine nucleoside binding	42	0.00802517	0.194435
GOTERM_MF_FAT	GO:0001882~nucleoside binding	42	0.0089855	0.205032
GOTERM_MF_FAT	GO:0000166~nucleotide binding	53	0.0189327	0.289604
GOTERM_MF_FAT	GO:0032559~adenyl ribonucleotide binding	38	0.0197671	0.291352
GOTERM_MF_FAT	GO:0017076~purine nucleotide binding	45	0.0356176	0.385279
GOTERM_MF_FAT	GO:0005524~ATP binding	35	0.0597324	0.533631
GOTERM_MF_FAT	GO:0032553~ribonucleotide binding	41	0.0847703	0.605482
GOTERM_MF_FAT	GO:0032555~purine ribonucleotide binding	41	0.0847703	0.605482
SP_PIR_KEYWORDS	atp-binding	30	0.127411	0.625406
SP_PIR_KEYWORDS	nucleotide-binding	35	0.21722	0.743855
UP_SEQ_FEATURE	nucleotide phosphate-binding region:ATP	19	0.4148	0.999398
Annotation Cluster 5	Enrichment Score: 1.3230321641425722
Category	Term	Count	PValue	Benjamini
INTERPRO	IPR001791:Laminin G	5	0.0095164	0.458752
SMART	SM00282:LamG	5	0.0194691	0.566384
INTERPRO	IPR012680:Laminin G, subdomain 2	4	0.0426445	0.719662
UP_SEQ_FEATURE	domain:Laminin G-like 2	3	0.0921871	0.937094
UP_SEQ_FEATURE	domain:Laminin G-like 1	3	0.0921871	0.937094
INTERPRO	IPR013320:Concanavalin A-like lectin/glucanase, subgroup	4	0.171706	0.927866
Enriched clusters for phenotype-permuted dataset 6
Annotation Cluster 1	Enrichment Score: 1.474727433324352
Category	Term	Count	PValue	Benjamini
INTERPRO	IPR003961:Fibronectin, type III	13	0.000229235	0.0478778
UP_SEQ_FEATURE	domain:Fibronectin type-III 4	7	0.000769933	0.132042
SMART	SM00060:FN3	13	0.00144334	0.115535
UP_SEQ_FEATURE	domain:Ig-like C2-type	8	0.00232328	0.22078
UP_SEQ_FEATURE	domain:Fibronectin type-III 3	7	0.00347463	0.291488
INTERPRO	IPR008957:Fibronectin, type III-like fold	10	0.0074327	0.412677
UP_SEQ_FEATURE	domain:Fibronectin type-III 1	8	0.00864008	0.502424
INTERPRO	IPR013098:Immunoglobulin I-set	8	0.0145471	0.543417
SP_PIR_KEYWORDS	Immunoglobulin domain	16	0.0192201	0.226119
INTERPRO	IPR007110:Immunoglobulin-like	17	0.0247095	0.657283
UP_SEQ_FEATURE	domain:Ig-like C2-type 6	4	0.0271335	0.757349
UP_SEQ_FEATURE	domain:Fibronectin type-III 2	7	0.0278006	0.752321
INTERPRO	IPR003598:Immunoglobulin subtype 2	9	0.0376036	0.707811
UP_SEQ_FEATURE	domain:Ig-like C2-type 5	4	0.0729118	0.928163
INTERPRO	IPR003599:Immunoglobulin subtype	11	0.0884882	0.862307
SMART	SM00408:IGc2	9	0.100379	0.776552
UP_SEQ_FEATURE	domain:Fibronectin type-III 6	3	0.10323	0.952565
INTERPRO	IPR013783:Immunoglobulin-like fold	15	0.148728	0.909656
UP_SEQ_FEATURE	domain:Ig-like C2-type 4	4	0.15049	0.971496
UP_SEQ_FEATURE	domain:Fibronectin type-III 5	3	0.188081	0.979478
SMART	SM00409:IG	11	0.230051	0.867364
UP_SEQ_FEATURE	domain:Ig-like C2-type 3	4	0.36462	0.998582
INTERPRO	IPR013151:Immunoglobulin	5	0.5153	0.997969
UP_SEQ_FEATURE	domain:Ig-like C2-type 1	4	0.654216	0.999997
UP_SEQ_FEATURE	domain:Ig-like C2-type 2	4	0.657703	0.999997
Annotation Cluster 2	Enrichment Score: 1.445266194241527
Category	Term	Count	PValue	Benjamini
GOTERM_BP_FAT	GO:0048667~cell morphogenesis involved in neuron differentiation	11	0.0052384	0.80474
GOTERM_BP_FAT	GO:0007409~axonogenesis	10	0.00929424	0.837165
GOTERM_BP_FAT	GO:0000904~cell morphogenesis involved in differentiation	11	0.0146643	0.899458
GOTERM_BP_FAT	GO:0048812~neuron projection morphogenesis	10	0.0165681	0.905744
GOTERM_BP_FAT	GO:0031175~neuron projection development	11	0.0198255	0.925344
GOTERM_BP_FAT	GO:0000902~cell morphogenesis	13	0.0314714	0.906317
GOTERM_BP_FAT	GO:0032989~cellular component morphogenesis	14	0.0315091	0.895958
GOTERM_BP_FAT	GO:0048858~cell projection morphogenesis	10	0.0369346	0.885529
GOTERM_BP_FAT	GO:0032990~cell part morphogenesis	10	0.0466191	0.9158
GOTERM_BP_FAT	GO:0048666~neuron development	12	0.0483525	0.910035
GOTERM_BP_FAT	GO:0030030~cell projection organization	12	0.0763681	0.943461
GOTERM_BP_FAT	GO:0007411~axon guidance	5	0.133552	0.978578
GOTERM_BP_FAT	GO:0006928~cell motion	13	0.162377	0.98363
GOTERM_BP_FAT	GO:0030182~neuron differentiation	12	0.182075	0.987745
Annotation Cluster 3	Enrichment Score: 1.4290205051033014
Category	Term	Count	PValue	Benjamini
GOTERM_CC_FAT	GO:0005578~proteinaceous extracellular matrix	16	0.00147166	0.0946288
GOTERM_CC_FAT	GO:0031012~extracellular matrix	16	0.00302961	0.151129
SP_PIR_KEYWORDS	extracellular matrix	12	0.0036259	0.0993888
GOTERM_CC_FAT	GO:0044421~extracellular region part	22	0.314914	0.922146
SP_PIR_KEYWORDS	Secreted	28	0.720249	0.985745
GOTERM_CC_FAT	GO:0005576~extracellular region	37	0.727096	0.995071
Annotation Cluster 4	Enrichment Score: 1.377524278056438
Category	Term	Count	PValue	Benjamini
GOTERM_MF_FAT	GO:0030554~adenyl nucleotide binding	42	0.00622658	0.182188
GOTERM_MF_FAT	GO:0001883~purine nucleoside binding	42	0.00802517	0.194435
GOTERM_MF_FAT	GO:0001882~nucleoside binding	42	0.0089855	0.205032
GOTERM_MF_FAT	GO:0000166~nucleotide binding	53	0.0189327	0.289604
GOTERM_MF_FAT	GO:0032559~adenyl ribonucleotide binding	38	0.0197671	0.291352
GOTERM_MF_FAT	GO:0017076~purine nucleotide binding	45	0.0356176	0.385279
GOTERM_MF_FAT	GO:0005524~ATP binding	35	0.0597324	0.533631
GOTERM_MF_FAT	GO:0032553~ribonucleotide binding	41	0.0847703	0.605482
GOTERM_MF_FAT	GO:0032555~purine ribonucleotide binding	41	0.0847703	0.605482
SP_PIR_KEYWORDS	atp-binding	30	0.127411	0.625406
SP_PIR_KEYWORDS	nucleotide-binding	35	0.21722	0.743855
UP_SEQ_FEATURE	nucleotide phosphate-binding region:ATP	19	0.4148	0.999398
Annotation Cluster 5	Enrichment Score: 1.3230321641425722
Category	Term	Count	PValue	Benjamini
INTERPRO	IPR001791:Laminin G	5	0.0095164	0.458752
SMART	SM00282:LamG	5	0.0194691	0.566384
INTERPRO	IPR012680:Laminin G, subdomain 2	4	0.0426445	0.719662
UP_SEQ_FEATURE	domain:Laminin G-like 2	3	0.0921871	0.937094
UP_SEQ_FEATURE	domain:Laminin G-like 1	3	0.0921871	0.937094
INTERPRO	IPR013320:Concanavalin A-like lectin/glucanase, subgroup	4	0.171706	0.927866
Enriched clusters for phenotype-permuted dataset 7
Annotation Cluster 1	Enrichment Score: 3.733530517493927
Category	Term	Count	PValue	Benjamini
SP_PIR_KEYWORDS	membrane	149	6.8876e-06	0.000727528
UP_SEQ_FEATURE	glycosylation site:N-linked (GlcNAc...)	107	1.41483e-05	0.00906315
SP_PIR_KEYWORDS	glycoprotein	108	4.55176e-05	0.00360085
UP_SEQ_FEATURE	transmembrane region	118	0.000129257	0.0539453
UP_SEQ_FEATURE	topological domain:Cytoplasmic	87	0.000167359	0.052428
SP_PIR_KEYWORDS	transmembrane	118	0.000169419	0.00669131
UP_SEQ_FEATURE	topological domain:Extracellular	71	0.000610304	0.122738
GOTERM_CC_FAT	GO:0031224~intrinsic to membrane	129	0.00328612	0.137672
GOTERM_CC_FAT	GO:0016021~integral to membrane	123	0.00767326	0.257038
Annotation Cluster 2	Enrichment Score: 2.8435314304427943
Category	Term	Count	PValue	Benjamini
UP_SEQ_FEATURE	glycosylation site:N-linked (GlcNAc...)	107	1.41483e-05	0.00906315
SP_PIR_KEYWORDS	glycoprotein	108	4.55176e-05	0.00360085
SP_PIR_KEYWORDS	disulfide bond	70	0.00530522	0.113474
UP_SEQ_FEATURE	disulfide bond	66	0.0129424	0.567547
SP_PIR_KEYWORDS	signal	74	0.0130669	0.180079
UP_SEQ_FEATURE	signal peptide	74	0.0150328	0.604771
Annotation Cluster 3	Enrichment Score: 2.7062667538525367
Category	Term	Count	PValue	Benjamini
GOTERM_CC_FAT	GO:0044459~plasma membrane part	70	1.89406e-05	0.00255373
GOTERM_CC_FAT	GO:0031226~intrinsic to plasma membrane	36	0.0113295	0.289528
GOTERM_CC_FAT	GO:0005887~integral to plasma membrane	33	0.0354482	0.501452
Annotation Cluster 4	Enrichment Score: 2.2826286908571873
Category	Term	Count	PValue	Benjamini
INTERPRO	IPR006210:EGF-like	15	2.40273e-05	0.0153074
INTERPRO	IPR013032:EGF-like region, conserved site	17	0.000121794	0.0383437
SMART	SM00181:EGF	15	0.00021536	0.035953
UP_SEQ_FEATURE	domain:EGF-like 1	10	0.000278417	0.0691661
SP_PIR_KEYWORDS	egf-like domain	13	0.000781117	0.0244668
UP_SEQ_FEATURE	domain:EGF-like 6	6	0.000918945	0.123194
UP_SEQ_FEATURE	domain:EGF-like 2	8	0.000931063	0.112976
INTERPRO	IPR000742:EGF-like, type 3	12	0.00101814	0.15083
UP_SEQ_FEATURE	domain:EGF-like 4	6	0.00352894	0.277461
INTERPRO	IPR013111:EGF, extracellular	6	0.00621013	0.393419
INTERPRO	IPR001791:Laminin G	5	0.0095164	0.458752
UP_SEQ_FEATURE	domain:EGF-like 3	6	0.0104396	0.5278
UP_SEQ_FEATURE	domain:EGF-like 7	4	0.0116162	0.546814
SMART	SM00282:LamG	5	0.0194691	0.566384
GOTERM_BP_FAT	GO:0042063~gliogenesis	5	0.0312494	0.915281
UP_SEQ_FEATURE	domain:EGF-like 5	4	0.0353712	0.808958
INTERPRO	IPR006209:EGF	6	0.0877426	0.869057
INTERPRO	IPR001881:EGF-like calcium-binding	5	0.103234	0.864482
INTERPRO	IPR018097:EGF-like calcium-binding, conserved site	5	0.103234	0.864482
INTERPRO	IPR000152:EGF-type aspartate/asparagine hydroxylation conserved site	5	0.106194	0.864948
SMART	SM00179:EGF_CA	5	0.179908	0.846368
Annotation Cluster 5	Enrichment Score: 2.156462226680979
Category	Term	Count	PValue	Benjamini
INTERPRO	IPR011993:Pleckstrin homology-type	15	0.00162895	0.18887
INTERPRO	IPR001849:Pleckstrin homology	13	0.00571856	0.409023
UP_SEQ_FEATURE	domain:PH	11	0.00961641	0.518834
SMART	SM00233:PH	13	0.0264207	0.597631
Enriched clusters for phenotype-permuted dataset 8
Annotation Cluster 1	Enrichment Score: 3.202776686120467
Category	Term	Count	PValue	Benjamini
SP_PIR_KEYWORDS	glycoprotein	134	2.15879e-05	0.0037923
UP_SEQ_FEATURE	topological domain:Extracellular	92	4.59133e-05	0.0317846
UP_SEQ_FEATURE	topological domain:Cytoplasmic	109	4.96609e-05	0.0230224
UP_SEQ_FEATURE	glycosylation site:N-linked (GlcNAc...)	128	5.30188e-05	0.018477
SP_PIR_KEYWORDS	membrane	170	0.00144651	0.0702055
UP_SEQ_FEATURE	transmembrane region	138	0.00200228	0.268997
SP_PIR_KEYWORDS	transmembrane	138	0.00256027	0.0862855
GOTERM_CC_FAT	GO:0031224~intrinsic to membrane	149	0.026185	0.533045
GOTERM_CC_FAT	GO:0016021~integral to membrane	144	0.0295278	0.511708
Annotation Cluster 2	Enrichment Score: 3.012746968493854
Category	Term	Count	PValue	Benjamini
SP_PIR_KEYWORDS	cell adhesion	23	0.000215168	0.0150353
GOTERM_BP_FAT	GO:0022610~biological adhesion	30	0.00151716	0.784056
GOTERM_BP_FAT	GO:0007155~cell adhesion	30	0.00152351	0.641599
GOTERM_BP_FAT	GO:0016337~cell-cell adhesion	16	0.00178796	0.514524
Annotation Cluster 3	Enrichment Score: 2.894267036726198
Category	Term	Count	PValue	Benjamini
SP_PIR_KEYWORDS	glycoprotein	134	2.15879e-05	0.0037923
UP_SEQ_FEATURE	glycosylation site:N-linked (GlcNAc...)	128	5.30188e-05	0.018477
SP_PIR_KEYWORDS	disulfide bond	87	0.00368134	0.102539
UP_SEQ_FEATURE	disulfide bond	83	0.00737947	0.524975
SP_PIR_KEYWORDS	signal	92	0.01072	0.190038
UP_SEQ_FEATURE	signal peptide	92	0.012928	0.638367
Annotation Cluster 4	Enrichment Score: 2.6644610062892475
Category	Term	Count	PValue	Benjamini
GOTERM_CC_FAT	GO:0030054~cell junction	31	6.56296e-06	0.0018818
SP_PIR_KEYWORDS	cell junction	23	9.75159e-05	0.0085451
SP_PIR_KEYWORDS	synapse	15	0.000318246	0.0185001
GOTERM_CC_FAT	GO:0045202~synapse	18	0.005124	0.255374
SP_PIR_KEYWORDS	postsynaptic cell membrane	8	0.011659	0.195285
GOTERM_CC_FAT	GO:0014069~postsynaptic density	6	0.0271099	0.511828
GOTERM_CC_FAT	GO:0044456~synapse part	12	0.0341087	0.509059
GOTERM_CC_FAT	GO:0045211~postsynaptic membrane	8	0.0429646	0.467503
Annotation Cluster 5	Enrichment Score: 2.3435484126209305
Category	Term	Count	PValue	Benjamini
GOTERM_BP_FAT	GO:0048667~cell morphogenesis involved in neuron differentiation	14	0.00107667	0.886388
GOTERM_BP_FAT	GO:0007409~axonogenesis	13	0.00166466	0.568695
GOTERM_BP_FAT	GO:0031175~neuron projection development	15	0.0023771	0.551051
GOTERM_BP_FAT	GO:0000902~cell morphogenesis	18	0.00354463	0.591868
GOTERM_BP_FAT	GO:0048812~neuron projection morphogenesis	13	0.00381534	0.575798
GOTERM_BP_FAT	GO:0000904~cell morphogenesis involved in differentiation	14	0.00419769	0.537953
GOTERM_BP_FAT	GO:0048858~cell projection morphogenesis	14	0.00433951	0.518915
GOTERM_BP_FAT	GO:0032989~cellular component morphogenesis	19	0.00470024	0.518912
GOTERM_BP_FAT	GO:0048666~neuron development	17	0.00514866	0.500826
GOTERM_BP_FAT	GO:0030182~neuron differentiation	20	0.00584903	0.523001
GOTERM_BP_FAT	GO:0032990~cell part morphogenesis	14	0.00623624	0.524298
GOTERM_BP_FAT	GO:0030030~cell projection organization	17	0.0108883	0.60188
GOTERM_BP_FAT	GO:0007411~axon guidance	8	0.0115029	0.579011
GOTERM_BP_FAT	GO:0006928~cell motion	20	0.0133574	0.595462
Annotation Cluster 6	Enrichment Score: 1.9058859215842103
Category	Term	Count	PValue	Benjamini
GOTERM_CC_FAT	GO:0044459~plasma membrane part	75	0.00101089	0.135095
GOTERM_CC_FAT	GO:0031226~intrinsic to plasma membrane	40	0.0341987	0.48613
GOTERM_CC_FAT	GO:0005887~integral to plasma membrane	38	0.0554152	0.541197
Annotation Cluster 7	Enrichment Score: 1.8531025388635676
Category	Term	Count	PValue	Benjamini
GOTERM_CC_FAT	GO:0043005~neuron projection	18	0.00352416	0.286619
GOTERM_BP_FAT	GO:0030030~cell projection organization	17	0.0108883	0.60188
GOTERM_CC_FAT	GO:0042995~cell projection	24	0.0718913	0.622156
Enriched clusters for phenotype-permuted dataset 9
Annotation Cluster 1	Enrichment Score: 1.985951556367887
Category	Term	Count	PValue	Benjamini
GOTERM_MF_FAT	GO:0004970~ionotropic glutamate receptor activity	5	0.000538398	0.253551
GOTERM_MF_FAT	GO:0005234~extracellular-glutamate-gated ion channel activity	5	0.000670314	0.166441
INTERPRO	IPR001508:NMDA receptor	5	0.000684278	0.121654
INTERPRO	IPR001320:Ionotropic glutamate receptor	5	0.000684278	0.121654
INTERPRO	IPR015683:Glutamate receptor-related	5	0.000684278	0.121654
INTERPRO	IPR019594:Glutamate receptor, L-glutamate/glycine-binding	5	0.000684278	0.121654
SMART	SM00079:PBPe	5	0.00113956	0.0657698
GOTERM_CC_FAT	GO:0008328~ionotropic glutamate receptor complex	4	0.00402799	0.251431
GOTERM_MF_FAT	GO:0008066~glutamate receptor activity	5	0.00442897	0.196771
GOTERM_BP_FAT	GO:0050806~positive regulation of synaptic transmission	5	0.00729679	0.540779
GOTERM_BP_FAT	GO:0051971~positive regulation of transmission of nerve impulse	5	0.00985014	0.596854
SP_PIR_KEYWORDS	postsynaptic cell membrane	8	0.011659	0.195285
GOTERM_BP_FAT	GO:0031646~positive regulation of neurological system process	5	0.0118382	0.576292
UP_SEQ_FEATURE	binding site:Glutamate	3	0.0128677	0.657644
UP_SEQ_FEATURE	region of interest:Glutamate binding	3	0.0128677	0.657644
GOTERM_BP_FAT	GO:0007215~glutamate signaling pathway	4	0.0188754	0.65655
PIR_SUPERFAMILY	PIRSF002437:ionotropic glutamate receptor, AMPA/kainate types	3	0.0200188	0.853551
GOTERM_CC_FAT	GO:0043235~receptor complex	8	0.0210661	0.534117
GOTERM_MF_FAT	GO:0022834~ligand-gated channel activity	8	0.0215291	0.430365
GOTERM_MF_FAT	GO:0015276~ligand-gated ion channel activity	8	0.0215291	0.430365
GOTERM_BP_FAT	GO:0051240~positive regulation of multicellular organismal process	12	0.0253486	0.692153
GOTERM_CC_FAT	GO:0044456~synapse part	12	0.0341087	0.509059
GOTERM_CC_FAT	GO:0045211~postsynaptic membrane	8	0.0429646	0.467503
INTERPRO	IPR001828:Extracellular ligand-binding receptor	4	0.0508266	0.834251
GOTERM_BP_FAT	GO:0007167~enzyme linked receptor protein signaling pathway	14	0.0518776	0.81373
GOTERM_BP_FAT	GO:0033555~multicellular organismal response to stress	4	0.0594505	0.842285
GOTERM_BP_FAT	GO:0051966~regulation of synaptic transmission, glutamatergic	3	0.0692907	0.847847
GOTERM_MF_FAT	GO:0005230~extracellular ligand-gated ion channel activity	5	0.0727331	0.606199
GOTERM_BP_FAT	GO:0007169~transmembrane receptor protein tyrosine kinase signaling pathway	10	0.0733516	0.857292
GOTERM_BP_FAT	GO:0010647~positive regulation of cell communication	13	0.0765961	0.856073
GOTERM_BP_FAT	GO:0031644~regulation of neurological system process	7	0.139733	0.908627
KEGG_PATHWAY	hsa04080:Neuroactive ligand-receptor interaction	10	0.182716	0.919709
GOTERM_CC_FAT	GO:0030425~dendrite	7	0.194671	0.899877
GOTERM_BP_FAT	GO:0044057~regulation of system process	10	0.280048	0.952311
GOTERM_CC_FAT	GO:0043025~cell soma	6	0.372864	0.938568
GOTERM_BP_FAT	GO:0050804~regulation of synaptic transmission	5	0.379249	0.969826
GOTERM_BP_FAT	GO:0051969~regulation of transmission of nerve impulse	5	0.436111	0.977738
Annotation Cluster 2	Enrichment Score: 1.7230377453764583
Category	Term	Count	PValue	Benjamini
INTERPRO	IPR006210:EGF-like	16	7.61867e-05	0.0561158
SMART	SM00181:EGF	16	0.000316708	0.0551222
INTERPRO	IPR013032:EGF-like region, conserved site	18	0.000537387	0.126997
SP_PIR_KEYWORDS	egf-like domain	13	0.00563842	0.132524
UP_SEQ_FEATURE	domain:EGF-like 2	7	0.0142801	0.655307
UP_SEQ_FEATURE	domain:EGF-like 6	5	0.0154955	0.666677
INTERPRO	IPR013111:EGF, extracellular	6	0.0155648	0.695502
INTERPRO	IPR000742:EGF-like, type 3	11	0.0157099	0.66417
GOTERM_BP_FAT	GO:0042063~gliogenesis	6	0.0164908	0.627466
UP_SEQ_FEATURE	domain:EGF-like 1	8	0.018648	0.699974
UP_SEQ_FEATURE	domain:EGF-like 7	4	0.0220339	0.729148
UP_SEQ_FEATURE	domain:EGF-like 3	6	0.0266739	0.768475
UP_SEQ_FEATURE	domain:EGF-like 4	5	0.0410958	0.86028
INTERPRO	IPR006209:EGF	7	0.0766083	0.884402
INTERPRO	IPR001881:EGF-like calcium-binding	5	0.185483	0.955409
INTERPRO	IPR018097:EGF-like calcium-binding, conserved site	5	0.185483	0.955409
UP_SEQ_FEATURE	domain:EGF-like 5	3	0.234548	0.993793
SMART	SM00179:EGF_CA	5	0.255543	0.899405
INTERPRO	IPR000152:EGF-type aspartate/asparagine hydroxylation conserved site	4	0.394107	0.994882
Annotation Cluster 3	Enrichment Score: 1.7040832699782555
Category	Term	Count	PValue	Benjamini
INTERPRO	IPR003659:Plexin/semaphorin/integrin	6	0.00379599	0.438176
UP_SEQ_FEATURE	domain:Sema	5	0.00487426	0.410709
INTERPRO	IPR001627:Semaphorin/CD100 antigen	5	0.00554442	0.452313
SMART	SM00423:PSI	6	0.00672733	0.26071
SMART	SM00630:Sema	5	0.00892664	0.274583
UP_SEQ_FEATURE	domain:IPT/TIG 4	3	0.0128677	0.657644
KEGG_PATHWAY	hsa04360:Axon guidance	9	0.0141782	0.832195
INTERPRO	IPR013548:Plexin cytoplasmic region	3	0.017479	0.671709
UP_SEQ_FEATURE	domain:IPT/TIG 1	3	0.0241775	0.747773
UP_SEQ_FEATURE	domain:IPT/TIG 3	3	0.0332921	0.817574
UP_SEQ_FEATURE	domain:IPT/TIG 2	3	0.0332921	0.817574
INTERPRO	IPR002165:Plexin	4	0.0348113	0.793991
INTERPRO	IPR002909:Cell surface receptor IPT/TIG	4	0.0440549	0.803337
SMART	SM00429:IPT	4	0.0616853	0.718134
INTERPRO	IPR015943:WD40/YVTN repeat-like	8	0.551445	0.999074
Annotation Cluster 4	Enrichment Score: 1.6562708646850894
Category	Term	Count	PValue	Benjamini
GOTERM_CC_FAT	GO:0044459~plasma membrane part	75	0.00101089	0.135095
GOTERM_CC_FAT	GO:0005886~plasma membrane	106	0.0352633	0.47479
SP_PIR_KEYWORDS	cell membrane	54	0.301413	0.865223
Annotation Cluster 5	Enrichment Score: 1.6132460950934584
Category	Term	Count	PValue	Benjamini
GOTERM_BP_FAT	GO:0031099~regeneration	6	0.0208524	0.673601
GOTERM_BP_FAT	GO:0031100~organ regeneration	4	0.0209833	0.65713
GOTERM_BP_FAT	GO:0048545~response to steroid hormone stimulus	10	0.0330546	0.715426
Enriched clusters for phenotype-permuted dataset 10
Annotation Cluster 1	Enrichment Score: 2.229709791843559
Category	Term	Count	PValue	Benjamini
GOTERM_BP_FAT	GO:0060173~limb development	9	4.18217e-05	0.063278
GOTERM_BP_FAT	GO:0048736~appendage development	9	4.18217e-05	0.063278
GOTERM_BP_FAT	GO:0035107~appendage morphogenesis	8	0.000229452	0.164176
GOTERM_BP_FAT	GO:0035108~limb morphogenesis	8	0.000229452	0.164176
GOTERM_BP_FAT	GO:0035113~embryonic appendage morphogenesis	7	0.000738417	0.206193
GOTERM_BP_FAT	GO:0030326~embryonic limb morphogenesis	7	0.000738417	0.206193
GOTERM_BP_FAT	GO:0030540~female genitalia development	3	0.000904919	0.210091
GOTERM_BP_FAT	GO:0048806~genitalia development	4	0.00277549	0.382873
GOTERM_BP_FAT	GO:0048598~embryonic morphogenesis	11	0.00502621	0.430249
GOTERM_BP_FAT	GO:0045137~development of primary sexual characteristics	7	0.00503929	0.409285
GOTERM_BP_FAT	GO:0046545~development of primary female sexual characteristics	5	0.0106096	0.565505
GOTERM_BP_FAT	GO:0046660~female sex differentiation	5	0.0106096	0.565505
GOTERM_BP_FAT	GO:0007548~sex differentiation	7	0.0114079	0.574272
GOTERM_BP_FAT	GO:0001501~skeletal system development	10	0.0181962	0.682763
GOTERM_BP_FAT	GO:0046546~development of primary male sexual characteristics	4	0.0469623	0.714361
GOTERM_BP_FAT	GO:0046661~male sex differentiation	4	0.0623105	0.738356
GOTERM_BP_FAT	GO:0048608~reproductive structure development	5	0.071931	0.767406
GOTERM_BP_FAT	GO:0003006~reproductive developmental process	7	0.108316	0.795201
GOTERM_BP_FAT	GO:0008584~male gonad development	3	0.136193	0.82103
GOTERM_BP_FAT	GO:0008406~gonad development	4	0.162757	0.837116
GOTERM_BP_FAT	GO:0007568~aging	3	0.397695	0.959044
Annotation Cluster 2	Enrichment Score: 1.9409075029139098
Category	Term	Count	PValue	Benjamini
INTERPRO	IPR003112:Olfactomedin-like	3	0.0104511	0.907416
UP_SEQ_FEATURE	domain:Olfactomedin-like	3	0.0110025	0.711729
SMART	SM00284:OLF	3	0.0130804	0.78001
Annotation Cluster 3	Enrichment Score: 1.716352486096569
Category	Term	Count	PValue	Benjamini
UP_SEQ_FEATURE	domain:Tudor	3	0.00788627	0.64602
INTERPRO	IPR018351:Tudor subgroup	3	0.0104511	0.907416
INTERPRO	IPR002999:Tudor domain	3	0.0365582	0.784273
SMART	SM00333:TUDOR	3	0.0452451	0.830492
Annotation Cluster 4	Enrichment Score: 1.4642376125378387
Category	Term	Count	PValue	Benjamini
GOTERM_BP_FAT	GO:0060173~limb development	9	4.18217e-05	0.063278
GOTERM_BP_FAT	GO:0048736~appendage development	9	4.18217e-05	0.063278
GOTERM_BP_FAT	GO:0048598~embryonic morphogenesis	11	0.00502621	0.430249
GOTERM_BP_FAT	GO:0007423~sensory organ development	8	0.0242951	0.677176
GOTERM_BP_FAT	GO:0042471~ear morphogenesis	4	0.0487652	0.710713
GOTERM_BP_FAT	GO:0043583~ear development	4	0.114425	0.805506
GOTERM_BP_FAT	GO:0060541~respiratory system development	4	0.150871	0.830539
GOTERM_BP_FAT	GO:0042472~inner ear morphogenesis	3	0.153325	0.829613
GOTERM_BP_FAT	GO:0048562~embryonic organ morphogenesis	4	0.229034	0.888929
GOTERM_BP_FAT	GO:0048839~inner ear development	3	0.257196	0.906613
GOTERM_BP_FAT	GO:0048568~embryonic organ development	4	0.360729	0.948997
GOTERM_BP_FAT	GO:0043009~chordate embryonic development	6	0.39312	0.957588
GOTERM_BP_FAT	GO:0009792~embryonic development ending in birth or egg hatching	6	0.400523	0.959203
Annotation Cluster 5	Enrichment Score: 1.4461641946930952
Category	Term	Count	PValue	Benjamini
GOTERM_BP_FAT	GO:0007155~cell adhesion	17	0.0135922	0.621783
GOTERM_BP_FAT	GO:0022610~biological adhesion	17	0.0137616	0.610031
GOTERM_BP_FAT	GO:0016337~cell-cell adhesion	8	0.0567489	0.72366
SP_PIR_KEYWORDS	cell adhesion	9	0.154677	0.886638
Annotation Cluster 6	Enrichment Score: 1.4272545206753082
Category	Term	Count	PValue	Benjamini
GOTERM_CC_FAT	GO:0005578~proteinaceous extracellular matrix	12	0.00293244	0.453909
GOTERM_CC_FAT	GO:0031012~extracellular matrix	12	0.00516107	0.299045
INTERPRO	IPR006025:Peptidase M, neutral zinc metallopeptidases, zinc-binding site	6	0.00625591	0.941739
GOTERM_MF_FAT	GO:0004222~metalloendopeptidase activity	6	0.00811127	0.949249
SP_PIR_KEYWORDS	metalloprotease	7	0.0113552	0.493707
INTERPRO	IPR001818:Peptidase M10A and M12B, matrixin and adamalysin	4	0.0151861	0.900807
UP_SEQ_FEATURE	short sequence motif:Cysteine switch	4	0.0163151	0.660004
INTERPRO	IPR016293:Peptidase M10A, matrix metallopeotidase	3	0.0197029	0.777409
PIR_SUPERFAMILY	PIRSF001191:Peptidase_M10A_matrix	3	0.0209984	0.898933
GOTERM_MF_FAT	GO:0008237~metallopeptidase activity	7	0.0225243	0.937923
INTERPRO	IPR002477:Peptidoglycan binding-like	3	0.0240838	0.793538
UP_SEQ_FEATURE	domain:Hemopexin-like 4	3	0.0302824	0.822469
UP_SEQ_FEATURE	domain:Hemopexin-like 3	3	0.0302824	0.822469
INTERPRO	IPR018487:Hemopexin/matrixin, repeat	3	0.0313196	0.798433
INTERPRO	IPR018486:Hemopexin/matrixin, conserved site	3	0.0313196	0.798433
INTERPRO	IPR000585:Hemopexin/matrixin	3	0.0313196	0.798433
UP_SEQ_FEATURE	domain:Hemopexin-like 2	3	0.032899	0.827115
UP_SEQ_FEATURE	domain:Hemopexin-like 1	3	0.032899	0.827115
SP_PIR_KEYWORDS	metalloproteinase	3	0.0351903	0.694616
SMART	SM00120:HX	3	0.0388336	0.897454
INTERPRO	IPR006026:Peptidase, metallopeptidases	3	0.0479475	0.843523
SMART	SM00235:ZnMc	3	0.0591227	0.689032
UP_SEQ_FEATURE	metal ion-binding site:Zinc; catalytic	5	0.0678665	0.945581
SP_PIR_KEYWORDS	extracellular matrix	7	0.0796458	0.829094
SP_PIR_KEYWORDS	zymogen	6	0.112428	0.891534
GOTERM_MF_FAT	GO:0070011~peptidase activity, acting on L-amino acid peptides	11	0.12137	0.980676
GOTERM_MF_FAT	GO:0008233~peptidase activity	11	0.148863	0.968888
SP_PIR_KEYWORDS	Protease	10	0.150466	0.890169
GOTERM_MF_FAT	GO:0004175~endopeptidase activity	8	0.161962	0.972477
SP_PIR_KEYWORDS	hydrolase	20	0.557692	0.98141
GOTERM_BP_FAT	GO:0006508~proteolysis	13	0.665675	0.996356
Annotation Cluster 7	Enrichment Score: 1.404467496866032
Category	Term	Count	PValue	Benjamini
SP_PIR_KEYWORDS	glycoprotein	75	0.00120605	0.302059
SP_PIR_KEYWORDS	signal	59	0.00196515	0.254049
UP_SEQ_FEATURE	signal peptide	59	0.00227812	0.83386
UP_SEQ_FEATURE	glycosylation site:N-linked (GlcNAc...)	70	0.00428324	0.81531
GOTERM_CC_FAT	GO:0005576~extracellular region	40	0.00495025	0.40019
UP_SEQ_FEATURE	topological domain:Cytoplasmic	59	0.00526918	0.646352
UP_SEQ_FEATURE	topological domain:Extracellular	49	0.00719493	0.679084
GOTERM_CC_FAT	GO:0044421~extracellular region part	22	0.0119564	0.461768
UP_SEQ_FEATURE	disulfide bond	49	0.0137269	0.628014
SP_PIR_KEYWORDS	disulfide bond	50	0.0150888	0.476515
SP_PIR_KEYWORDS	Secreted	32	0.017253	0.477057
UP_SEQ_FEATURE	transmembrane region	73	0.0630183	0.941921
SP_PIR_KEYWORDS	transmembrane	73	0.0704766	0.812747
KEGG_PATHWAY	hsa04080:Neuroactive ligand-receptor interaction	7	0.101265	0.822018
SP_PIR_KEYWORDS	membrane	86	0.16162	0.877704
GOTERM_CC_FAT	GO:0005615~extracellular space	13	0.175002	0.963206
GOTERM_CC_FAT	GO:0016021~integral to membrane	75	0.207216	0.974766
GOTERM_CC_FAT	GO:0031224~intrinsic to membrane	77	0.228192	0.97788
SP_PIR_KEYWORDS	cell membrane	32	0.241467	0.929821
GOTERM_CC_FAT	GO:0044459~plasma membrane part	33	0.258388	0.973279
GOTERM_CC_FAT	GO:0031226~intrinsic to plasma membrane	19	0.304393	0.984299
GOTERM_CC_FAT	GO:0005887~integral to plasma membrane	18	0.364594	0.988304
SP_PIR_KEYWORDS	receptor	21	0.495281	0.975392
GOTERM_CC_FAT	GO:0005886~plasma membrane	50	0.513001	0.992849
Annotation Cluster 8	Enrichment Score: 1.3909417372607809
Category	Term	Count	PValue	Benjamini
GOTERM_BP_FAT	GO:0001501~skeletal system development	10	0.0181962	0.682763
GOTERM_BP_FAT	GO:0001503~ossification	5	0.0550271	0.727726
GOTERM_BP_FAT	GO:0060348~bone development	5	0.0670837	0.755744
Annotation Cluster 9	Enrichment Score: 1.3016856362842137
Category	Term	Count	PValue	Benjamini
GOTERM_BP_FAT	GO:0031099~regeneration	5	0.0106096	0.565505
GOTERM_BP_FAT	GO:0051384~response to glucocorticoid stimulus	5	0.0160726	0.651888
GOTERM_BP_FAT	GO:0031960~response to corticosteroid stimulus	5	0.0213532	0.687555
GOTERM_BP_FAT	GO:0048545~response to steroid hormone stimulus	7	0.0327429	0.710296
GOTERM_BP_FAT	GO:0031100~organ regeneration	3	0.0410037	0.689188
GOTERM_BP_FAT	GO:0009725~response to hormone stimulus	9	0.0872549	0.780868
GOTERM_BP_FAT	GO:0009719~response to endogenous stimulus	9	0.131974	0.822406
GOTERM_BP_FAT	GO:0010243~response to organic nitrogen	3	0.1842	0.849542
GOTERM_BP_FAT	GO:0010033~response to organic substance	13	0.185813	0.848926
